# Supplementary material for: Genome-wide identification and functional analysis of U-box E3 ubiquitin ligases gene family related to drought stress response in Chinese white pear (Pyrus bretschneideri)
Source: BMC Plant Biol. 2021 May 26;21:235. doi: 10.1186/s12870-021-03024-3 (PMC8152096; doi:10.1186/s12870-021-03024-3)
Supplement: Supplementary file 4 — Additional file 4: Table S1. Primer sequences used for expression analysis, cloning, subcellular localization, vector construction and transgenic confirmation. [file 12870_2021_3024_MOESM4_ESM.xlsx]

## Sheet: Sheet1
Table S1: Primer sequences used for expression analysis, cloning, subcellular localization, vector construction and transgenic confirmation.
Genes	Primers	Sequences (5ʹ-3ʹ)
		Forward	Reverse
PbrPUB1	GSP1	TTTAAATGCACGCCGGTTGG	GCTTCCCTCTTAGCAGATTCGTA
PbrPUB12	GSP2	CTGTAAGGGCAGGCATTGTC	ATTGCTGCCTTCCCTTCTTG
PbrPUB13	GSP3	AAGCCACTCATTGCCCTCCT	TGCTATCTTTTTCAGAATCGTCCT
PbrPUB14	GSP4	TTCGCCCACCACCTCTTACT	TCTGCTTCCTCTCCCCAAAT
PbrPUB18	GSP5	TTTAGGCTGGAGAAGGAGGAG	ATAGGGCAGAGAAACTGGTCC
PbrPUB19	GSP6	TTTTTCCTGTTTTAGTAACCCACC	ATCATCCAACAGAGTAGAGAGTGC
PbrPUB20	GSP7	TGAACAAGCGATGTCAGAGGC	TGATGCTTTAGCCCTCCGTA
PbrPUB25	GSP8	TTCCCTGGAGGCGTTTTTAG	CTTGTCTGAGAAGGAGGAAACTATC
PbrPUB3	GSP9	GGGGGAAGAAGAAGTTGTAGC	AAACTTATCAACAATCTCGTCCC
PbrPUB34	GSP10	TGAAGAAAGGTCAACTGCGG	CTTGGTTGGATTGTGCTCTGT
PbrPUB36	GSP11	TCGCCGAAGTTGTTCAGGTC	CAAAAGAAGTTCAATCAGGACCAT
PbrPUB38	GSP12	GGAACTTTACTTGCCCTGTGA	GATTGGCATAACAGGAACTCG
PbrPUB48	GSP13	TAGTTCCAAGCCAAACAATCG	ACCAGAAGCGATGATGACCG
PbrPUB7	GSP14	ACAGGTAGCAGTGAGGACCAAGA	GTCTTTGCTCTCTCTGTCCCCTT
PbrPUB9	GSP15	GTGTGTGGAGAACAGGTCTAATGG	ACTTCTTCTCATCCAAACGCC
PbrPUB18	GSP16	TCTAGAATGGGTTTAGGCTGGAGAAGGA	GGATCCAAACGACCTTCTAATACTCTTGAAATCTACAG
		(Xba I site is underlined)	(Bamh I site is underlined)
PbrPUB18	GSP17	GCGATGATCACACTAAACATGCT	CGTCGTCCTTGAAGAAGATG
PbrPUB18	GSP18	GCCAGGGGACCTCGACATGGAAGTCC	CGATCGGCATAACAGGAACTCGCGGCG
Tublin		TGGGCTTTGCTCCTCTTAC	CCTTCGTGCTCATCTTACC
AtActin		GGTGTCATGGTTGGTATGGGTC	CCTCTGTGAGTAGAACTGGGTGC
