# Supplementary material for: Genome-wide identification and functional analysis of U-box E3 ubiquitin ligases gene family related to drought stress response in Chinese white pear (Pyrus bretschneideri)
Source: BMC Plant Biol. 2021 May 26;21:235. doi: 10.1186/s12870-021-03024-3 (PMC8152096; doi:10.1186/s12870-021-03024-3)
Supplement: Supplementary file 5 — Additional file 5: Table S2. The cis-acting element analysis of PbrPUB gene family in pear. [file 12870_2021_3024_MOESM5_ESM.xlsx]

## Sheet: Sheet1
Table S2： The cis-acting element analysis of PbrPUB gene family in Chinese white pear
Gene name	Gene ID	Cis-acting element name	Cis-acting element sequence	Start	Length	Strand	Species	Cis-acting element anotation
PbrPUB1	Pbr015706.1	TGA-element	AACGAC	1607	6	-	Brassica oleracea	auxin-responsive element
PbrPUB1	Pbr015706.1	MSA-like	(T/C)C(T/C)AACGG(T/C)(T/C)A	1070	9	-	Catharanthus roseus	cis-acting element involved in cell cycle regulation
PbrPUB1	Pbr015706.1	MSA-like	TCCAACGGT	1072	9	-	Catharanthus roseus	cis-acting element involved in cell cycle regulation
PbrPUB1	Pbr015706.1	ABRE	ACGTG	405	5	-	Arabidopsis thaliana	cis-acting element involved in the abscisic acid responsiveness
PbrPUB1	Pbr015706.1	ABRE	ACGTG	648	5	+	Arabidopsis thaliana	cis-acting element involved in the abscisic acid responsiveness
PbrPUB1	Pbr015706.1	ABRE	ACGTG	1028	5	+	Arabidopsis thaliana	cis-acting element involved in the abscisic acid responsiveness
PbrPUB1	Pbr015706.1	ARE	AAACCA	79	6	+	Zea mays	cis-acting regulatory element essential for the anaerobic induction
PbrPUB1	Pbr015706.1	ARE	AAACCA	279	6	+	Zea mays	cis-acting regulatory element essential for the anaerobic induction
PbrPUB1	Pbr015706.1	ARE	AAACCA	593	6	-	Zea mays	cis-acting regulatory element essential for the anaerobic induction
PbrPUB1	Pbr015706.1	G-Box	CACGTT	405	6	+	Pisum sativum	cis-acting regulatory element involved in light responsiveness
PbrPUB1	Pbr015706.1	G-Box	CACGTT	647	6	-	Pisum sativum	cis-acting regulatory element involved in light responsiveness
PbrPUB1	Pbr015706.1	G-box	CACGTC	1027	6	-	Zea mays	cis-acting regulatory element involved in light responsiveness
PbrPUB1	Pbr015706.1	G-box	TAACACGTAG	1972	9	-	Brassica oleracea	cis-acting regulatory element involved in light responsiveness
PbrPUB1	Pbr015706.1	RY-element	CATGCATG	40	8	+	Helianthus annuus	cis-acting regulatory element involved in seed-specific regulation
PbrPUB1	Pbr015706.1	TGACG-motif	TGACG	937	5	-	Hordeum vulgare	cis-acting regulatory element involved in the MeJA-responsiveness
PbrPUB1	Pbr015706.1	TGACG-motif	TGACG	953	5	+	Hordeum vulgare	cis-acting regulatory element involved in the MeJA-responsiveness
PbrPUB1	Pbr015706.1	TGACG-motif	TGACG	1026	5	+	Hordeum vulgare	cis-acting regulatory element involved in the MeJA-responsiveness
PbrPUB1	Pbr015706.1	CGTCA-motif	CGTCA	937	5	+	Hordeum vulgare	cis-acting regulatory element involved in the MeJA-responsiveness
PbrPUB1	Pbr015706.1	CGTCA-motif	CGTCA	953	5	-	Hordeum vulgare	cis-acting regulatory element involved in the MeJA-responsiveness
PbrPUB1	Pbr015706.1	CGTCA-motif	CGTCA	1026	5	-	Hordeum vulgare	cis-acting regulatory element involved in the MeJA-responsiveness
PbrPUB1	Pbr015706.1	O2-site	GATGATGTGG	1024	9	+	Zea mays	cis-acting regulatory element involved in zein metabolism regulation
PbrPUB1	Pbr015706.1	CAT-box	GCCACT	1626	6	-	Arabidopsis thaliana	cis-acting regulatory element related to meristem expression
PbrPUB1	Pbr015706.1	CAAT-box	CCAAT	232	5	-	Arabidopsis thaliana	common cis-acting element in promoter and enhancer regions
PbrPUB1	Pbr015706.1	CAAT-box	CCAAT	300	5	-	Arabidopsis thaliana	common cis-acting element in promoter and enhancer regions
PbrPUB1	Pbr015706.1	CAAT-box	CAAAT	562	5	+	Pisum sativum	common cis-acting element in promoter and enhancer regions
PbrPUB1	Pbr015706.1	CAAT-box	CAAAT	611	5	-	Pisum sativum	common cis-acting element in promoter and enhancer regions
PbrPUB1	Pbr015706.1	CAAT-box	CAAAT	906	5	+	Pisum sativum	common cis-acting element in promoter and enhancer regions
PbrPUB1	Pbr015706.1	CAAT-box	CAAAT	1181	5	+	Pisum sativum	common cis-acting element in promoter and enhancer regions
PbrPUB1	Pbr015706.1	CAAT-box	CAAAT	1242	5	-	Pisum sativum	common cis-acting element in promoter and enhancer regions
PbrPUB1	Pbr015706.1	CAAT-box	CCAAT	1258	5	+	Arabidopsis thaliana	common cis-acting element in promoter and enhancer regions
PbrPUB1	Pbr015706.1	CAAT-box	CAAAT	1362	5	+	Pisum sativum	common cis-acting element in promoter and enhancer regions
PbrPUB1	Pbr015706.1	CAAT-box	CAAAT	1382	5	-	Pisum sativum	common cis-acting element in promoter and enhancer regions
PbrPUB1	Pbr015706.1	CAAT-box	CCAAT	1418	5	+	Arabidopsis thaliana	common cis-acting element in promoter and enhancer regions
PbrPUB1	Pbr015706.1	CAAT-box	CAAAT	1601	5	-	Pisum sativum	common cis-acting element in promoter and enhancer regions
PbrPUB1	Pbr015706.1	CAAT-box	CAAAT	1644	5	-	Pisum sativum	common cis-acting element in promoter and enhancer regions
PbrPUB1	Pbr015706.1	CAAT-box	CCAAT	1897	5	+	Arabidopsis thaliana	common cis-acting element in promoter and enhancer regions
PbrPUB1	Pbr015706.1	TATA-box	ATTATA	343	6	+	Brassica napus	core promoter element around -30 of transcription start
PbrPUB1	Pbr015706.1	TATA-box	TATAA	344	5	-	Arabidopsis thaliana	core promoter element around -30 of transcription start
PbrPUB1	Pbr015706.1	TATA-box	TATA	345	4	+	Arabidopsis thaliana	core promoter element around -30 of transcription start
PbrPUB1	Pbr015706.1	TATA-box	ATATAA	450	6	+	Brassica oleracea	core promoter element around -30 of transcription start
PbrPUB1	Pbr015706.1	TATA-box	TATA	451	4	+	Arabidopsis thaliana	core promoter element around -30 of transcription start
PbrPUB1	Pbr015706.1	TATA-box	TACAAAA	1151	7	+	Oryza sativa	core promoter element around -30 of transcription start
PbrPUB1	Pbr015706.1	TATA-box	TATA	1185	4	-	Arabidopsis thaliana	core promoter element around -30 of transcription start
PbrPUB1	Pbr015706.1	TATA-box	ATTATA	1268	6	+	Brassica napus	core promoter element around -30 of transcription start
PbrPUB1	Pbr015706.1	TATA-box	TATAA	1269	5	-	Arabidopsis thaliana	core promoter element around -30 of transcription start
PbrPUB1	Pbr015706.1	TATA-box	TATA	1270	4	-	Arabidopsis thaliana	core promoter element around -30 of transcription start
PbrPUB1	Pbr015706.1	TATA-box	TACAAAA	1280	7	-	Oryza sativa	core promoter element around -30 of transcription start
PbrPUB1	Pbr015706.1	TATA-box	ccTATAAAaa	1301	9	+	Arabidopsis thaliana	core promoter element around -30 of transcription start
PbrPUB1	Pbr015706.1	TATA-box	TATA	1303	4	-	Arabidopsis thaliana	core promoter element around -30 of transcription start
PbrPUB1	Pbr015706.1	TATA-box	ccTATAAAaa	1347	9	-	Arabidopsis thaliana	core promoter element around -30 of transcription start
PbrPUB1	Pbr015706.1	TATA-box	TATAAAA	1923	7	-	Pisum sativum	core promoter element around -30 of transcription start
PbrPUB1	Pbr015706.1	TATA-box	TATAAA	1924	6	-	Helianthus annuus	core promoter element around -30 of transcription start
PbrPUB1	Pbr015706.1	TATA-box	TATAA	1925	5	-	Arabidopsis thaliana	core promoter element around -30 of transcription start
PbrPUB1	Pbr015706.1	TATA-box	TATA	1926	4	-	Arabidopsis thaliana	core promoter element around -30 of transcription start
PbrPUB1	Pbr015706.1	P-box	CCTTTTG	1723	7	+	Oryza sativa	gibberellin-responsive element
PbrPUB1	Pbr015706.1	MBS	CAACTG	1044	6	-	Arabidopsis thaliana	MYB binding site involved in drought-inducibility
PbrPUB1	Pbr015706.1	CCAAT-box	CAACGG	857	6	+	Hordeum vulgare	MYBHv1 binding site
PbrPUB1	Pbr015706.1	CCAAT-box	CAACGG	975	6	+	Hordeum vulgare	MYBHv1 binding site
PbrPUB1	Pbr015706.1	CCAAT-box	CAACGG	987	6	-	Hordeum vulgare	MYBHv1 binding site
PbrPUB1	Pbr015706.1	CCAAT-box	CAACGG	1015	6	+	Hordeum vulgare	MYBHv1 binding site
PbrPUB1	Pbr015706.1	CCAAT-box	CAACGG	1073	6	-	Hordeum vulgare	MYBHv1 binding site
PbrPUB1	Pbr015706.1	Box 4	ATTAAT	717	6	+	Petroselinum crispum	part of a conserved DNA module involved in light responsiveness
PbrPUB1	Pbr015706.1	Box 4	ATTAAT	1115	6	-	Petroselinum crispum	part of a conserved DNA module involved in light responsiveness
PbrPUB1	Pbr015706.1	I-box	AAGATAAGGCT	1060	10	-	Gossypium hirsutum	part of a light responsive element
PbrPUB1	Pbr015706.1	I-box	gGATAAGGTG	1078	9	+	Zea mays	part of a light responsive element
PbrPUB1	Pbr015706.1	GA-motif	ATAGATAA	1261	8	+	Arabidopsis thaliana	part of a light responsive element
PbrPUB1	Pbr015706.1	GATA-motif	AAGATAAGATT	925	10	-	Arabidopsis thaliana	part of a light responsive element
PbrPUB1	Pbr015706.1	GTGGC-motif	GATTCTGTGGC	503	10	-	Spinacia oleracea	part of a light responsive element
PbrPUB1	Pbr015706.1	LAMP-element	CCTTATCCA	1077	9	-	Spinacia oleracea	part of a light responsive element
PbrPUB1	Pbr015706.1	AE-box	AGAAACAA	1206	8	+	Arabidopsis thaliana	part of a module for light response
PbrPUB2	Pbr018393.1	TGA-element	AACGAC	457	6	-	Brassica oleracea	auxin-responsive element
PbrPUB2	Pbr018393.1	LTR	CCGAAA	219	6	+	Hordeum vulgare	cis-acting element involved in low-temperature responsiveness
PbrPUB2	Pbr018393.1	LTR	CCGAAA	1907	6	-	Hordeum vulgare	cis-acting element involved in low-temperature responsiveness
PbrPUB2	Pbr018393.1	TCA-element	CCATCTTTTT	249	9	+	Nicotiana tabacum	cis-acting element involved in salicylic acid responsiveness
PbrPUB2	Pbr018393.1	TCA-element	CCATCTTTTT	592	9	-	Nicotiana tabacum	cis-acting element involved in salicylic acid responsiveness
PbrPUB2	Pbr018393.1	ABRE	ACGTG	142	5	-	Arabidopsis thaliana	cis-acting element involved in the abscisic acid responsiveness
PbrPUB2	Pbr018393.1	ARE	AAACCA	599	6	-	Zea mays	cis-acting regulatory element essential for the anaerobic induction
PbrPUB2	Pbr018393.1	ARE	AAACCA	691	6	-	Zea mays	cis-acting regulatory element essential for the anaerobic induction
PbrPUB2	Pbr018393.1	AuxRR-core	GGTCCAT	1770	7	+	Nicotiana tabacum	cis-acting regulatory element involved in auxin responsiveness
PbrPUB2	Pbr018393.1	G-box	CACGTC	142	6	+	Zea mays	cis-acting regulatory element involved in light responsiveness
PbrPUB2	Pbr018393.1	TGACG-motif	TGACG	1479	5	-	Hordeum vulgare	cis-acting regulatory element involved in the MeJA-responsiveness
PbrPUB2	Pbr018393.1	CGTCA-motif	CGTCA	1479	5	+	Hordeum vulgare	cis-acting regulatory element involved in the MeJA-responsiveness
PbrPUB2	Pbr018393.1	GCN4_motif	TGAGTCA	97	7	-	Oryza sativa	cis-regulatory element involved in endosperm expression
PbrPUB2	Pbr018393.1	CAAT-box	CCAAT	20	5	-	Arabidopsis thaliana	common cis-acting element in promoter and enhancer regions
PbrPUB2	Pbr018393.1	CAAT-box	CCAAT	103	5	-	Arabidopsis thaliana	common cis-acting element in promoter and enhancer regions
PbrPUB2	Pbr018393.1	CAAT-box	CAAAT	241	5	+	Pisum sativum	common cis-acting element in promoter and enhancer regions
PbrPUB2	Pbr018393.1	CAAT-box	CAAAT	814	5	+	Pisum sativum	common cis-acting element in promoter and enhancer regions
PbrPUB2	Pbr018393.1	CAAT-box	CCAAT	918	5	+	Arabidopsis thaliana	common cis-acting element in promoter and enhancer regions
PbrPUB2	Pbr018393.1	CAAT-box	CCCAATTT	933	8	-	Arabidopsis thaliana	common cis-acting element in promoter and enhancer regions
PbrPUB2	Pbr018393.1	CAAT-box	CCAAT	935	5	-	Arabidopsis thaliana	common cis-acting element in promoter and enhancer regions
PbrPUB2	Pbr018393.1	CAAT-box	CAAAT	1095	5	-	Pisum sativum	common cis-acting element in promoter and enhancer regions
PbrPUB2	Pbr018393.1	CAAT-box	CAAAT	1103	5	-	Pisum sativum	common cis-acting element in promoter and enhancer regions
PbrPUB2	Pbr018393.1	CAAT-box	CAAAT	1136	5	-	Pisum sativum	common cis-acting element in promoter and enhancer regions
PbrPUB2	Pbr018393.1	CAAT-box	CAAAT	1221	5	-	Pisum sativum	common cis-acting element in promoter and enhancer regions
PbrPUB2	Pbr018393.1	CAAT-box	CAAAT	1248	5	+	Pisum sativum	common cis-acting element in promoter and enhancer regions
PbrPUB2	Pbr018393.1	CAAT-box	CAAAT	1260	5	-	Pisum sativum	common cis-acting element in promoter and enhancer regions
PbrPUB2	Pbr018393.1	CAAT-box	CAAAT	1396	5	+	Pisum sativum	common cis-acting element in promoter and enhancer regions
PbrPUB2	Pbr018393.1	CAAT-box	CCAAT	1448	5	+	Arabidopsis thaliana	common cis-acting element in promoter and enhancer regions
PbrPUB2	Pbr018393.1	CAAT-box	CAAAT	1746	5	-	Pisum sativum	common cis-acting element in promoter and enhancer regions
PbrPUB2	Pbr018393.1	CAAT-box	CAAAT	1972	5	+	Pisum sativum	common cis-acting element in promoter and enhancer regions
PbrPUB2	Pbr018393.1	TATA-box	TATAA	148	5	-	Arabidopsis thaliana	core promoter element around -30 of transcription start
PbrPUB2	Pbr018393.1	TATA-box	TATA	149	4	+	Arabidopsis thaliana	core promoter element around -30 of transcription start
PbrPUB2	Pbr018393.1	TATA-box	TATA	374	4	+	Arabidopsis thaliana	core promoter element around -30 of transcription start
PbrPUB2	Pbr018393.1	TATA-box	ATTATA	478	6	+	Brassica napus	core promoter element around -30 of transcription start
PbrPUB2	Pbr018393.1	TATA-box	TATAA	479	5	-	Arabidopsis thaliana	core promoter element around -30 of transcription start
PbrPUB2	Pbr018393.1	TATA-box	TATA	480	4	+	Arabidopsis thaliana	core promoter element around -30 of transcription start
PbrPUB2	Pbr018393.1	TATA-box	ccTATAAAaa	637	9	+	Arabidopsis thaliana	core promoter element around -30 of transcription start
PbrPUB2	Pbr018393.1	TATA-box	TATA	639	4	+	Arabidopsis thaliana	core promoter element around -30 of transcription start
PbrPUB2	Pbr018393.1	TATA-box	TATAAAT	1712	7	-	Brassica juncea	core promoter element around -30 of transcription start
PbrPUB2	Pbr018393.1	TATA-box	TATAAA	1713	6	-	Helianthus annuus	core promoter element around -30 of transcription start
PbrPUB2	Pbr018393.1	TATA-box	TATAA	1714	5	-	Arabidopsis thaliana	core promoter element around -30 of transcription start
PbrPUB2	Pbr018393.1	TATA-box	TATA	1715	4	-	Arabidopsis thaliana	core promoter element around -30 of transcription start
PbrPUB2	Pbr018393.1	TATA-box	TATACA	1778	6	-	Helianthus annuus	core promoter element around -30 of transcription start
PbrPUB2	Pbr018393.1	TATA-box	TATA	1780	4	-	Arabidopsis thaliana	core promoter element around -30 of transcription start
PbrPUB2	Pbr018393.1	TATA-box	TATATA	1866	6	-	Arabidopsis thaliana	core promoter element around -30 of transcription start
PbrPUB2	Pbr018393.1	TATA-box	TATA	1868	4	-	Arabidopsis thaliana	core promoter element around -30 of transcription start
PbrPUB2	Pbr018393.1	GC-motif	CCCCCG	216	6	+	Zea mays	enhancer-like element involved in anoxic specific inducibility
PbrPUB2	Pbr018393.1	P-box	CCTTTTG	564	7	-	Oryza sativa	gibberellin-responsive element
PbrPUB2	Pbr018393.1	MBS	CAACTG	1960	6	-	Arabidopsis thaliana	MYB binding site involved in drought-inducibility
PbrPUB2	Pbr018393.1	Box 4	ATTAAT	30	6	+	Petroselinum crispum	part of a conserved DNA module involved in light responsiveness
PbrPUB2	Pbr018393.1	Box 4	ATTAAT	1180	6	-	Petroselinum crispum	part of a conserved DNA module involved in light responsiveness
PbrPUB2	Pbr018393.1	GATA-motif	AAGATAAGATT	1028	10	-	Arabidopsis thaliana	part of a light responsive element
PbrPUB2	Pbr018393.1	I-box	AAGATAAGGCT	1028	10	-	Gossypium hirsutum	part of a light responsive element
PbrPUB2	Pbr018393.1	I-box	AGATAAGG	1030	8	-	Triticum aestivum	part of a light responsive element
PbrPUB2	Pbr018393.1	TCCC-motif	TCTCCCT	192	7	-	Spinacia oleracea	part of a light responsive element
PbrPUB3	Pbr010707.1	TGA-element	AACGAC	1087	6	+	Brassica oleracea	auxin-responsive element
PbrPUB3	Pbr010707.1	ACE	CTAACGTATT	424	9	-	Petroselinum crispum	cis-acting element involved in light responsiveness
PbrPUB3	Pbr010707.1	TCA-element	TCAGAAGAGG	1941	9	-	Brassica oleracea	cis-acting element involved in salicylic acid responsiveness
PbrPUB3	Pbr010707.1	ABRE	ACGTG	1589	5	+	Arabidopsis thaliana	cis-acting element involved in the abscisic acid responsiveness
PbrPUB3	Pbr010707.1	ABRE	ACGTG	1763	5	-	Arabidopsis thaliana	cis-acting element involved in the abscisic acid responsiveness
PbrPUB3	Pbr010707.1	ARE	AAACCA	34	6	-	Zea mays	cis-acting regulatory element essential for the anaerobic induction
PbrPUB3	Pbr010707.1	G-box	CACGAC	1710	6	+	Zea mays	cis-acting regulatory element involved in light responsiveness
PbrPUB3	Pbr010707.1	G-Box	CACGTT	1588	6	-	Pisum sativum	cis-acting regulatory element involved in light responsiveness
PbrPUB3	Pbr010707.1	G-Box	CACGTT	1763	6	+	Pisum sativum	cis-acting regulatory element involved in light responsiveness
PbrPUB3	Pbr010707.1	TGACG-motif	TGACG	677	5	-	Hordeum vulgare	cis-acting regulatory element involved in the MeJA-responsiveness
PbrPUB3	Pbr010707.1	TGACG-motif	TGACG	840	5	-	Hordeum vulgare	cis-acting regulatory element involved in the MeJA-responsiveness
PbrPUB3	Pbr010707.1	TGACG-motif	TGACG	1030	5	+	Hordeum vulgare	cis-acting regulatory element involved in the MeJA-responsiveness
PbrPUB3	Pbr010707.1	CGTCA-motif	CGTCA	677	5	+	Hordeum vulgare	cis-acting regulatory element involved in the MeJA-responsiveness
PbrPUB3	Pbr010707.1	CGTCA-motif	CGTCA	840	5	+	Hordeum vulgare	cis-acting regulatory element involved in the MeJA-responsiveness
PbrPUB3	Pbr010707.1	CGTCA-motif	CGTCA	1030	5	-	Hordeum vulgare	cis-acting regulatory element involved in the MeJA-responsiveness
PbrPUB3	Pbr010707.1	CAAT-box	CAAAT	293	5	-	Pisum sativum	common cis-acting element in promoter and enhancer regions
PbrPUB3	Pbr010707.1	CAAT-box	CAAAT	298	5	+	Pisum sativum	common cis-acting element in promoter and enhancer regions
PbrPUB3	Pbr010707.1	CAAT-box	CAAAT	326	5	+	Pisum sativum	common cis-acting element in promoter and enhancer regions
PbrPUB3	Pbr010707.1	CAAT-box	CAAAT	344	5	-	Pisum sativum	common cis-acting element in promoter and enhancer regions
PbrPUB3	Pbr010707.1	CAAT-box	CAAAT	435	5	-	Pisum sativum	common cis-acting element in promoter and enhancer regions
PbrPUB3	Pbr010707.1	CAAT-box	CAAAT	498	5	-	Pisum sativum	common cis-acting element in promoter and enhancer regions
PbrPUB3	Pbr010707.1	CAAT-box	CAAAT	652	5	-	Pisum sativum	common cis-acting element in promoter and enhancer regions
PbrPUB3	Pbr010707.1	CAAT-box	CAAAT	671	5	+	Pisum sativum	common cis-acting element in promoter and enhancer regions
PbrPUB3	Pbr010707.1	CAAT-box	CAAAT	754	5	+	Pisum sativum	common cis-acting element in promoter and enhancer regions
PbrPUB3	Pbr010707.1	CAAT-box	CAAAT	780	5	-	Pisum sativum	common cis-acting element in promoter and enhancer regions
PbrPUB3	Pbr010707.1	CAAT-box	CAAAT	858	5	-	Pisum sativum	common cis-acting element in promoter and enhancer regions
PbrPUB3	Pbr010707.1	CAAT-box	CAAAT	1021	5	+	Pisum sativum	common cis-acting element in promoter and enhancer regions
PbrPUB3	Pbr010707.1	CAAT-box	CCCAATTT	1051	8	-	Arabidopsis thaliana	common cis-acting element in promoter and enhancer regions
PbrPUB3	Pbr010707.1	CAAT-box	CCAAT	1053	5	-	Arabidopsis thaliana	common cis-acting element in promoter and enhancer regions
PbrPUB3	Pbr010707.1	CAAT-box	CAAAT	1094	5	-	Pisum sativum	common cis-acting element in promoter and enhancer regions
PbrPUB3	Pbr010707.1	CAAT-box	CCAAT	1119	5	-	Arabidopsis thaliana	common cis-acting element in promoter and enhancer regions
PbrPUB3	Pbr010707.1	CAAT-box	CAAAT	1478	5	+	Pisum sativum	common cis-acting element in promoter and enhancer regions
PbrPUB3	Pbr010707.1	CAAT-box	CAAAT	1627	5	+	Pisum sativum	common cis-acting element in promoter and enhancer regions
PbrPUB3	Pbr010707.1	CAAT-box	CAAAT	1689	5	-	Pisum sativum	common cis-acting element in promoter and enhancer regions
PbrPUB3	Pbr010707.1	CAAT-box	CCAAT	1841	5	+	Arabidopsis thaliana	common cis-acting element in promoter and enhancer regions
PbrPUB3	Pbr010707.1	CAAT-box	CCAAT	1920	5	+	Arabidopsis thaliana	common cis-acting element in promoter and enhancer regions
PbrPUB3	Pbr010707.1	CAAT-box	CCAAT	1926	5	+	Arabidopsis thaliana	common cis-acting element in promoter and enhancer regions
PbrPUB3	Pbr010707.1	CAAT-box	CCAAT	1976	5	+	Arabidopsis thaliana	common cis-acting element in promoter and enhancer regions
PbrPUB3	Pbr010707.1	CAAT-box	CCAAT	1997	5	+	Arabidopsis thaliana	common cis-acting element in promoter and enhancer regions
PbrPUB3	Pbr010707.1	CAAT-box	CCAAT	2009	5	+	Arabidopsis thaliana	common cis-acting element in promoter and enhancer regions
PbrPUB3	Pbr010707.1	TATA-box	TATA	160	4	+	Arabidopsis thaliana	core promoter element around -30 of transcription start
PbrPUB3	Pbr010707.1	TATA-box	TACAAAA	272	7	+	Oryza sativa	core promoter element around -30 of transcription start
PbrPUB3	Pbr010707.1	TATA-box	TATA	363	4	+	Arabidopsis thaliana	core promoter element around -30 of transcription start
PbrPUB3	Pbr010707.1	TATA-box	TATA	463	4	+	Arabidopsis thaliana	core promoter element around -30 of transcription start
PbrPUB3	Pbr010707.1	TATA-box	TATA	758	4	+	Arabidopsis thaliana	core promoter element around -30 of transcription start
PbrPUB3	Pbr010707.1	TATA-box	ATATAT	1035	6	-	Brassica napus	core promoter element around -30 of transcription start
PbrPUB3	Pbr010707.1	TATA-box	TATA	1036	4	-	Arabidopsis thaliana	core promoter element around -30 of transcription start
PbrPUB3	Pbr010707.1	TATA-box	TATA	1109	4	-	Arabidopsis thaliana	core promoter element around -30 of transcription start
PbrPUB3	Pbr010707.1	TATA-box	TATAAAA	1140	7	-	Pisum sativum	core promoter element around -30 of transcription start
PbrPUB3	Pbr010707.1	TATA-box	TATAAA	1141	6	-	Helianthus annuus	core promoter element around -30 of transcription start
PbrPUB3	Pbr010707.1	TATA-box	TATAA	1142	5	-	Arabidopsis thaliana	core promoter element around -30 of transcription start
PbrPUB3	Pbr010707.1	TATA-box	TATA	1143	4	-	Arabidopsis thaliana	core promoter element around -30 of transcription start
PbrPUB3	Pbr010707.1	TATA-box	ccTATAAAaa	1202	9	+	Arabidopsis thaliana	core promoter element around -30 of transcription start
PbrPUB3	Pbr010707.1	TATA-box	TATA	1204	4	-	Arabidopsis thaliana	core promoter element around -30 of transcription start
PbrPUB3	Pbr010707.1	TATA-box	ATTATA	1260	6	+	Brassica napus	core promoter element around -30 of transcription start
PbrPUB3	Pbr010707.1	TATA-box	TATAA	1261	5	-	Arabidopsis thaliana	core promoter element around -30 of transcription start
PbrPUB3	Pbr010707.1	TATA-box	TATA	1262	4	-	Arabidopsis thaliana	core promoter element around -30 of transcription start
PbrPUB3	Pbr010707.1	TATA-box	taTATAAAtc	1324	9	+	Arabidopsis thaliana	core promoter element around -30 of transcription start
PbrPUB3	Pbr010707.1	TATA-box	TATAA	1404	5	-	Arabidopsis thaliana	core promoter element around -30 of transcription start
PbrPUB3	Pbr010707.1	TATA-box	TATA	1405	4	-	Arabidopsis thaliana	core promoter element around -30 of transcription start
PbrPUB3	Pbr010707.1	TATA-box	TACAAAA	1411	7	-	Oryza sativa	core promoter element around -30 of transcription start
PbrPUB3	Pbr010707.1	TATA-box	TATAAAA	1423	7	-	Pisum sativum	core promoter element around -30 of transcription start
PbrPUB3	Pbr010707.1	TATA-box	TATAAA	1424	6	-	Helianthus annuus	core promoter element around -30 of transcription start
PbrPUB3	Pbr010707.1	TATA-box	TATAA	1425	5	-	Arabidopsis thaliana	core promoter element around -30 of transcription start
PbrPUB3	Pbr010707.1	TATA-box	TATA	1426	4	-	Arabidopsis thaliana	core promoter element around -30 of transcription start
PbrPUB3	Pbr010707.1	TATA-box	TATAAAA	1576	7	-	Pisum sativum	core promoter element around -30 of transcription start
PbrPUB3	Pbr010707.1	TATA-box	TATAAA	1577	6	-	Helianthus annuus	core promoter element around -30 of transcription start
PbrPUB3	Pbr010707.1	TATA-box	TATAA	1578	5	-	Arabidopsis thaliana	core promoter element around -30 of transcription start
PbrPUB3	Pbr010707.1	TATA-box	TATA	1579	4	-	Arabidopsis thaliana	core promoter element around -30 of transcription start
PbrPUB3	Pbr010707.1	TATA-box	TATA	1637	4	-	Arabidopsis thaliana	core promoter element around -30 of transcription start
PbrPUB3	Pbr010707.1	P-box	CCTTTTG	843	7	-	Oryza sativa	gibberellin-responsive element
PbrPUB3	Pbr010707.1	GT1-motif	GGTTAA	969	6	-	Arabidopsis thaliana	light responsive element
PbrPUB3	Pbr010707.1	MRE	AACCTAA	695	7	+	Petroselinum crispum	MYB binding site involved in light responsiveness
PbrPUB3	Pbr010707.1	TCT-motif	TCTTAC	706	6	+	Arabidopsis thaliana	part of a light responsive element
PbrPUB3	Pbr010707.1	GA-motif	ATAGATAA	1569	8	-	Arabidopsis thaliana	part of a light responsive element
PbrPUB3	Pbr010707.1	chs-CMA1a	TTACTTAA	910	8	-	Daucus carota	part of a light responsive element
PbrPUB3	Pbr010707.1	chs-CMA2a	TCACTTGA	714	8	-	Petroselinum crispum	part of a light responsive element
PbrPUB3	Pbr010707.1	AE-box	AGAAACTT	172	8	+	Arabidopsis thaliana	part of a module for light response
PbrPUB4	Pbr009550.1	TGA-element	AACGAC	843	6	+	Brassica oleracea	auxin-responsive element
PbrPUB4	Pbr009550.1	Unnamed_1	GGATTTTACAGT	1054	11	+	Pisum sativum	cis-acting element involved in phytochrome down-regulation expression
PbrPUB4	Pbr009550.1	TCA-element	CCATCTTTTT	892	9	-	Nicotiana tabacum	cis-acting element involved in salicylic acid responsiveness
PbrPUB4	Pbr009550.1	TCA-element	CCATCTTTTT	945	9	-	Nicotiana tabacum	cis-acting element involved in salicylic acid responsiveness
PbrPUB4	Pbr009550.1	ABRE	TACGTGTC	606	8	-	Oryza sativa	cis-acting element involved in the abscisic acid responsiveness
PbrPUB4	Pbr009550.1	ABRE	ACGTG	608	5	-	Arabidopsis thaliana	cis-acting element involved in the abscisic acid responsiveness
PbrPUB4	Pbr009550.1	ABRE	ACGTG	1600	5	+	Arabidopsis thaliana	cis-acting element involved in the abscisic acid responsiveness
PbrPUB4	Pbr009550.1	ARE	AAACCA	1334	6	+	Zea mays	cis-acting regulatory element essential for the anaerobic induction
PbrPUB4	Pbr009550.1	G-box	TACGTG	608	6	-	Arabidopsis thaliana	cis-acting regulatory element involved in light responsiveness
PbrPUB4	Pbr009550.1	G-box	CACGTC	1599	6	-	Zea mays	cis-acting regulatory element involved in light responsiveness
PbrPUB4	Pbr009550.1	G-box	GCCACGTGGA	1607	9	-	Arabidopsis thaliana	cis-acting regulatory element involved in light responsiveness
PbrPUB4	Pbr009550.1	TGACG-motif	TGACG	1096	5	-	Hordeum vulgare	cis-acting regulatory element involved in the MeJA-responsiveness
PbrPUB4	Pbr009550.1	TGACG-motif	TGACG	1962	5	-	Hordeum vulgare	cis-acting regulatory element involved in the MeJA-responsiveness
PbrPUB4	Pbr009550.1	CGTCA-motif	CGTCA	1096	5	+	Hordeum vulgare	cis-acting regulatory element involved in the MeJA-responsiveness
PbrPUB4	Pbr009550.1	CGTCA-motif	CGTCA	1962	5	+	Hordeum vulgare	cis-acting regulatory element involved in the MeJA-responsiveness
PbrPUB4	Pbr009550.1	CAT-box	GCCACT	1611	6	-	Arabidopsis thaliana	cis-acting regulatory element related to meristem expression
PbrPUB4	Pbr009550.1	CAAT-box	CAAAT	473	5	+	Pisum sativum	common cis-acting element in promoter and enhancer regions
PbrPUB4	Pbr009550.1	CAAT-box	CAAAT	513	5	-	Pisum sativum	common cis-acting element in promoter and enhancer regions
PbrPUB4	Pbr009550.1	CAAT-box	CAAAT	592	5	-	Pisum sativum	common cis-acting element in promoter and enhancer regions
PbrPUB4	Pbr009550.1	CAAT-box	CAAAT	614	5	-	Pisum sativum	common cis-acting element in promoter and enhancer regions
PbrPUB4	Pbr009550.1	CAAT-box	CCAAT	725	5	+	Arabidopsis thaliana	common cis-acting element in promoter and enhancer regions
PbrPUB4	Pbr009550.1	CAAT-box	CCAAT	976	5	+	Arabidopsis thaliana	common cis-acting element in promoter and enhancer regions
PbrPUB4	Pbr009550.1	CAAT-box	CAAAT	982	5	-	Pisum sativum	common cis-acting element in promoter and enhancer regions
PbrPUB4	Pbr009550.1	CAAT-box	CAAAT	1113	5	+	Pisum sativum	common cis-acting element in promoter and enhancer regions
PbrPUB4	Pbr009550.1	CAAT-box	CAAAT	1130	5	+	Pisum sativum	common cis-acting element in promoter and enhancer regions
PbrPUB4	Pbr009550.1	CAAT-box	CAAAT	1350	5	+	Pisum sativum	common cis-acting element in promoter and enhancer regions
PbrPUB4	Pbr009550.1	CAAT-box	CAAAT	1353	5	-	Pisum sativum	common cis-acting element in promoter and enhancer regions
PbrPUB4	Pbr009550.1	CAAT-box	CAAAT	1463	5	+	Pisum sativum	common cis-acting element in promoter and enhancer regions
PbrPUB4	Pbr009550.1	CAAT-box	CAAAT	1528	5	-	Pisum sativum	common cis-acting element in promoter and enhancer regions
PbrPUB4	Pbr009550.1	CAAT-box	CAAAT	1978	5	-	Pisum sativum	common cis-acting element in promoter and enhancer regions
PbrPUB4	Pbr009550.1	CAAT-box	CCAAT	1991	5	-	Arabidopsis thaliana	common cis-acting element in promoter and enhancer regions
PbrPUB4	Pbr009550.1	TATA-box	ATATAA	66	6	+	Brassica oleracea	core promoter element around -30 of transcription start
PbrPUB4	Pbr009550.1	TATA-box	TATA	67	4	+	Arabidopsis thaliana	core promoter element around -30 of transcription start
PbrPUB4	Pbr009550.1	TATA-box	TATA	92	4	+	Arabidopsis thaliana	core promoter element around -30 of transcription start
PbrPUB4	Pbr009550.1	TATA-box	TATACA	108	6	-	Helianthus annuus	core promoter element around -30 of transcription start
PbrPUB4	Pbr009550.1	TATA-box	TATATA	110	6	+	Arabidopsis thaliana	core promoter element around -30 of transcription start
PbrPUB4	Pbr009550.1	TATA-box	ATATAT	111	6	+	Brassica napus	core promoter element around -30 of transcription start
PbrPUB4	Pbr009550.1	TATA-box	TATA	112	4	+	Arabidopsis thaliana	core promoter element around -30 of transcription start
PbrPUB4	Pbr009550.1	TATA-box	TATA	417	4	+	Arabidopsis thaliana	core promoter element around -30 of transcription start
PbrPUB4	Pbr009550.1	TATA-box	TATAAGAA	492	8	-	Zea mays	core promoter element around -30 of transcription start
PbrPUB4	Pbr009550.1	TATA-box	TATAA	495	5	-	Arabidopsis thaliana	core promoter element around -30 of transcription start
PbrPUB4	Pbr009550.1	TATA-box	TATA	496	4	+	Arabidopsis thaliana	core promoter element around -30 of transcription start
PbrPUB4	Pbr009550.1	TATA-box	TATA	583	4	+	Arabidopsis thaliana	core promoter element around -30 of transcription start
PbrPUB4	Pbr009550.1	TATA-box	TATAA	667	5	-	Arabidopsis thaliana	core promoter element around -30 of transcription start
PbrPUB4	Pbr009550.1	TATA-box	TATA	668	4	+	Arabidopsis thaliana	core promoter element around -30 of transcription start
PbrPUB4	Pbr009550.1	TATA-box	ATATAT	797	6	+	Brassica napus	core promoter element around -30 of transcription start
PbrPUB4	Pbr009550.1	TATA-box	TATA	798	4	+	Arabidopsis thaliana	core promoter element around -30 of transcription start
PbrPUB4	Pbr009550.1	TATA-box	ATATAA	832	6	+	Brassica oleracea	core promoter element around -30 of transcription start
PbrPUB4	Pbr009550.1	TATA-box	TATA	833	4	+	Arabidopsis thaliana	core promoter element around -30 of transcription start
PbrPUB4	Pbr009550.1	TATA-box	TATA	849	4	+	Arabidopsis thaliana	core promoter element around -30 of transcription start
PbrPUB4	Pbr009550.1	TATA-box	TACAAAA	857	7	-	Oryza sativa	core promoter element around -30 of transcription start
PbrPUB4	Pbr009550.1	TATA-box	ccTATAAAaa	887	9	+	Arabidopsis thaliana	core promoter element around -30 of transcription start
PbrPUB4	Pbr009550.1	TATA-box	ATATAA	888	6	+	Brassica oleracea	core promoter element around -30 of transcription start
PbrPUB4	Pbr009550.1	TATA-box	TATA	889	4	+	Arabidopsis thaliana	core promoter element around -30 of transcription start
PbrPUB4	Pbr009550.1	TATA-box	TATAA	1065	5	-	Arabidopsis thaliana	core promoter element around -30 of transcription start
PbrPUB4	Pbr009550.1	TATA-box	TATA	1066	4	-	Arabidopsis thaliana	core promoter element around -30 of transcription start
PbrPUB4	Pbr009550.1	TATA-box	ATTATA	1136	6	+	Brassica napus	core promoter element around -30 of transcription start
PbrPUB4	Pbr009550.1	TATA-box	TATAA	1137	5	-	Arabidopsis thaliana	core promoter element around -30 of transcription start
PbrPUB4	Pbr009550.1	TATA-box	TATA	1138	4	-	Arabidopsis thaliana	core promoter element around -30 of transcription start
PbrPUB4	Pbr009550.1	TATA-box	TATA	1149	4	-	Arabidopsis thaliana	core promoter element around -30 of transcription start
PbrPUB4	Pbr009550.1	TATA-box	TATA	1181	4	-	Arabidopsis thaliana	core promoter element around -30 of transcription start
PbrPUB4	Pbr009550.1	TATA-box	ATATAT	1234	6	-	Brassica napus	core promoter element around -30 of transcription start
PbrPUB4	Pbr009550.1	TATA-box	TATA	1235	4	-	Arabidopsis thaliana	core promoter element around -30 of transcription start
PbrPUB4	Pbr009550.1	TATA-box	ATATAA	1367	6	+	Brassica oleracea	core promoter element around -30 of transcription start
PbrPUB4	Pbr009550.1	TATA-box	TATA	1368	4	-	Arabidopsis thaliana	core promoter element around -30 of transcription start
PbrPUB4	Pbr009550.1	TATA-box	ATTATA	1485	6	+	Brassica napus	core promoter element around -30 of transcription start
PbrPUB4	Pbr009550.1	TATA-box	TATAA	1486	5	-	Arabidopsis thaliana	core promoter element around -30 of transcription start
PbrPUB4	Pbr009550.1	TATA-box	TATA	1487	4	-	Arabidopsis thaliana	core promoter element around -30 of transcription start
PbrPUB4	Pbr009550.1	GC-motif	CCCCCG	1359	6	-	Zea mays	enhancer-like element involved in anoxic specific inducibility
PbrPUB4	Pbr009550.1	P-box	CCTTTTG	541	7	+	Oryza sativa	gibberellin-responsive element
PbrPUB4	Pbr009550.1	GT1-motif	GGTTAA	86	6	-	Arabidopsis thaliana	light responsive element
PbrPUB4	Pbr009550.1	GT1-motif	GGTTAA	335	6	-	Arabidopsis thaliana	light responsive element
PbrPUB4	Pbr009550.1	MBS	CAACTG	345	6	-	Arabidopsis thaliana	MYB binding site involved in drought-inducibility
PbrPUB4	Pbr009550.1	MBS	CAACTG	555	6	+	Arabidopsis thaliana	MYB binding site involved in drought-inducibility
PbrPUB4	Pbr009550.1	MBS	CAACTG	753	6	+	Arabidopsis thaliana	MYB binding site involved in drought-inducibility
PbrPUB4	Pbr009550.1	Box 4	ATTAAT	599	6	+	Petroselinum crispum	part of a conserved DNA module involved in light responsiveness
PbrPUB4	Pbr009550.1	GA-motif	ATAGATAA	696	8	+	Arabidopsis thaliana	part of a light responsive element
PbrPUB4	Pbr009550.1	GATA-motif	AAGGATAAGG	1555	9	+	Solanum tuberosum	part of a light responsive element
PbrPUB4	Pbr009550.1	TCT-motif	TCTTAC	1071	6	-	Arabidopsis thaliana	part of a light responsive element
PbrPUB5	Pbr001047.1	Unnamed__1	GAATTTAATTAA	573	11	+	Glycine max	60K protein binding site
PbrPUB5	Pbr001047.1	MSA-like	TCAAACGGT	1356	9	+	Catharanthus roseus	cis-acting element involved in cell cycle regulation
PbrPUB5	Pbr001047.1	LTR	CCGAAA	1800	6	+	Hordeum vulgare	cis-acting element involved in low-temperature responsiveness
PbrPUB5	Pbr001047.1	LTR	CCGAAA	1814	6	+	Hordeum vulgare	cis-acting element involved in low-temperature responsiveness
PbrPUB5	Pbr001047.1	ABRE	ACGTG	118	5	+	Arabidopsis thaliana	cis-acting element involved in the abscisic acid responsiveness
PbrPUB5	Pbr001047.1	ABRE	ACGTG	281	5	-	Arabidopsis thaliana	cis-acting element involved in the abscisic acid responsiveness
PbrPUB5	Pbr001047.1	ABRE	ACGTG	1793	5	+	Arabidopsis thaliana	cis-acting element involved in the abscisic acid responsiveness
PbrPUB5	Pbr001047.1	A-box	CCGTCC	2009	6	+	Petroselinum crispum	cis-acting regulatory element
PbrPUB5	Pbr001047.1	G-Box	CACGTT	1792	6	-	Pisum sativum	cis-acting regulatory element involved in light responsiveness
PbrPUB5	Pbr001047.1	G-box	CACGTC	117	6	-	Zea mays	cis-acting regulatory element involved in light responsiveness
PbrPUB5	Pbr001047.1	G-box	TACGTG	281	6	-	Arabidopsis thaliana	cis-acting regulatory element involved in light responsiveness
PbrPUB5	Pbr001047.1	G-box	CACGAC	1542	6	+	Zea mays	cis-acting regulatory element involved in light responsiveness
PbrPUB5	Pbr001047.1	G-box	TAAACGTG	1790	8	+	Brassica oleracea	cis-acting regulatory element involved in light responsiveness
PbrPUB5	Pbr001047.1	RY-element	CATGCATG	1595	8	-	Helianthus annuus	cis-acting regulatory element involved in seed-specific regulation
PbrPUB5	Pbr001047.1	CGTCA-motif	CGTCA	244	5	-	Hordeum vulgare	cis-acting regulatory element involved in the MeJA-responsiveness
PbrPUB5	Pbr001047.1	TGACG-motif	TGACG	244	5	+	Hordeum vulgare	cis-acting regulatory element involved in the MeJA-responsiveness
PbrPUB5	Pbr001047.1	O2-site	GATGATGTGG	1492	9	-	Zea mays	cis-acting regulatory element involved in zein metabolism regulation
PbrPUB5	Pbr001047.1	CAT-box	GCCACT	464	6	+	Arabidopsis thaliana	cis-acting regulatory element related to meristem expression
PbrPUB5	Pbr001047.1	CAAT-box	CAAAT	58	5	-	Pisum sativum	common cis-acting element in promoter and enhancer regions
PbrPUB5	Pbr001047.1	CAAT-box	CAAAT	72	5	+	Pisum sativum	common cis-acting element in promoter and enhancer regions
PbrPUB5	Pbr001047.1	CAAT-box	TGCCAAC	218	7	-	Petunia hybrida	common cis-acting element in promoter and enhancer regions
PbrPUB5	Pbr001047.1	CAAT-box	CAAAT	310	5	+	Pisum sativum	common cis-acting element in promoter and enhancer regions
PbrPUB5	Pbr001047.1	CAAT-box	CAAAT	364	5	-	Pisum sativum	common cis-acting element in promoter and enhancer regions
PbrPUB5	Pbr001047.1	CAAT-box	CCAAT	930	5	-	Arabidopsis thaliana	common cis-acting element in promoter and enhancer regions
PbrPUB5	Pbr001047.1	CAAT-box	CCAAT	992	5	-	Arabidopsis thaliana	common cis-acting element in promoter and enhancer regions
PbrPUB5	Pbr001047.1	CAAT-box	CCAAT	1029	5	+	Arabidopsis thaliana	common cis-acting element in promoter and enhancer regions
PbrPUB5	Pbr001047.1	CAAT-box	CAAAT	1351	5	+	Pisum sativum	common cis-acting element in promoter and enhancer regions
PbrPUB5	Pbr001047.1	CAAT-box	CAAAT	1695	5	+	Pisum sativum	common cis-acting element in promoter and enhancer regions
PbrPUB5	Pbr001047.1	CAAT-box	CAAAT	1717	5	+	Pisum sativum	common cis-acting element in promoter and enhancer regions
PbrPUB5	Pbr001047.1	CAAT-box	CCCAATTT	1752	8	+	Arabidopsis thaliana	common cis-acting element in promoter and enhancer regions
PbrPUB5	Pbr001047.1	CAAT-box	CCAAT	1753	5	+	Arabidopsis thaliana	common cis-acting element in promoter and enhancer regions
PbrPUB5	Pbr001047.1	CAAT-box	CAAAT	1922	5	+	Pisum sativum	common cis-acting element in promoter and enhancer regions
PbrPUB5	Pbr001047.1	CAAT-box	CCAAT	1957	5	-	Arabidopsis thaliana	common cis-acting element in promoter and enhancer regions
PbrPUB5	Pbr001047.1	TATA-box	ATATAA	25	6	+	Brassica oleracea	core promoter element around -30 of transcription start
PbrPUB5	Pbr001047.1	TATA-box	TATA	26	4	+	Arabidopsis thaliana	core promoter element around -30 of transcription start
PbrPUB5	Pbr001047.1	TATA-box	ccTATAAAaa	323	9	+	Arabidopsis thaliana	core promoter element around -30 of transcription start
PbrPUB5	Pbr001047.1	TATA-box	TACAAAA	336	7	-	Oryza sativa	core promoter element around -30 of transcription start
PbrPUB5	Pbr001047.1	TATA-box	TATAAA	428	6	-	Helianthus annuus	core promoter element around -30 of transcription start
PbrPUB5	Pbr001047.1	TATA-box	TATAA	429	5	-	Arabidopsis thaliana	core promoter element around -30 of transcription start
PbrPUB5	Pbr001047.1	TATA-box	TATA	430	4	+	Arabidopsis thaliana	core promoter element around -30 of transcription start
PbrPUB5	Pbr001047.1	TATA-box	TATA	527	4	+	Arabidopsis thaliana	core promoter element around -30 of transcription start
PbrPUB5	Pbr001047.1	TATA-box	TATA	654	4	+	Arabidopsis thaliana	core promoter element around -30 of transcription start
PbrPUB5	Pbr001047.1	TATA-box	ATATAA	759	6	+	Brassica oleracea	core promoter element around -30 of transcription start
PbrPUB5	Pbr001047.1	TATA-box	TATA	760	4	+	Arabidopsis thaliana	core promoter element around -30 of transcription start
PbrPUB5	Pbr001047.1	TATA-box	TATACA	952	6	-	Helianthus annuus	core promoter element around -30 of transcription start
PbrPUB5	Pbr001047.1	TATA-box	TATA	954	4	+	Arabidopsis thaliana	core promoter element around -30 of transcription start
PbrPUB5	Pbr001047.1	TATA-box	TATA	966	4	+	Arabidopsis thaliana	core promoter element around -30 of transcription start
PbrPUB5	Pbr001047.1	TATA-box	TATACA	983	6	-	Helianthus annuus	core promoter element around -30 of transcription start
PbrPUB5	Pbr001047.1	TATA-box	TATA	985	4	+	Arabidopsis thaliana	core promoter element around -30 of transcription start
PbrPUB5	Pbr001047.1	TATA-box	ATATAT	1068	6	-	Brassica napus	core promoter element around -30 of transcription start
PbrPUB5	Pbr001047.1	TATA-box	TATATA	1069	6	-	Arabidopsis thaliana	core promoter element around -30 of transcription start
PbrPUB5	Pbr001047.1	TATA-box	TATA	1071	4	-	Arabidopsis thaliana	core promoter element around -30 of transcription start
PbrPUB5	Pbr001047.1	TATA-box	TATACA	1573	6	-	Helianthus annuus	core promoter element around -30 of transcription start
PbrPUB5	Pbr001047.1	TATA-box	TATA	1575	4	-	Arabidopsis thaliana	core promoter element around -30 of transcription start
PbrPUB5	Pbr001047.1	TATA-box	ATATAA	1720	6	+	Brassica oleracea	core promoter element around -30 of transcription start
PbrPUB5	Pbr001047.1	TATA-box	TATA	1721	4	-	Arabidopsis thaliana	core promoter element around -30 of transcription start
PbrPUB5	Pbr001047.1	AT-rich sequence	TAAAATACT	341	9	+	Pisum sativum	element for maximal elicitor-mediated activation (2copies)
PbrPUB5	Pbr001047.1	GT1-motif	GGTTAA	304	6	+	Arabidopsis thaliana	light responsive element
PbrPUB5	Pbr001047.1	GT1-motif	GGTTAAT	1226	7	+	Avena sativa	light responsive element
PbrPUB5	Pbr001047.1	GT1-motif	GGTTAA	1433	6	-	Arabidopsis thaliana	light responsive element
PbrPUB5	Pbr001047.1	MBS	CAACTG	1869	6	-	Arabidopsis thaliana	MYB binding site involved in drought-inducibility
PbrPUB5	Pbr001047.1	MBSI	TTTTTACGGTTA	297	11	+	Petunia hybrida	MYB binding site involved in flavonoid biosynthetic genes regulation
PbrPUB5	Pbr001047.1	I-box	AAGATAAGGCT	82	10	-	Gossypium hirsutum	part of a light responsive element
PbrPUB5	Pbr001047.1	GATA-motif	AAGATAAGATT	595	10	+	Arabidopsis thaliana	part of a light responsive element
PbrPUB6	Pbr025219.1	ACE	GACACGTATG	515	9	-	Petroselinum crispum	cis-acting element involved in light responsiveness
PbrPUB6	Pbr025219.1	TCA-element	CCATCTTTTT	226	10	+	Nicotiana tabacum	cis-acting element involved in salicylic acid responsiveness
PbrPUB6	Pbr025219.1	ABRE	ACGTG	282	5	-	Arabidopsis thaliana	cis-acting element involved in the abscisic acid responsiveness
PbrPUB6	Pbr025219.1	ABRE	ACGTG	518	5	+	Arabidopsis thaliana	cis-acting element involved in the abscisic acid responsiveness
PbrPUB6	Pbr025219.1	ARE	AAACCA	961	6	-	Zea mays	cis-acting regulatory element essential for the anaerobic induction
PbrPUB6	Pbr025219.1	ARE	AAACCA	966	6	-	Zea mays	cis-acting regulatory element essential for the anaerobic induction
PbrPUB6	Pbr025219.1	ARE	AAACCA	971	6	-	Zea mays	cis-acting regulatory element essential for the anaerobic induction
PbrPUB6	Pbr025219.1	G-box	CCACGTAA	281	8	+	Brassica napus	cis-acting regulatory element involved in light responsiveness
PbrPUB6	Pbr025219.1	G-box	TACGTG	282	6	-	Arabidopsis thaliana	cis-acting regulatory element involved in light responsiveness
PbrPUB6	Pbr025219.1	G-box	CAGACGTGGCA	515	10	+	Nicotiana plumbaginifolia	cis-acting regulatory element involved in light responsiveness
PbrPUB6	Pbr025219.1	G-box	TACGTG	517	6	+	Arabidopsis thaliana	cis-acting regulatory element involved in light responsiveness
PbrPUB6	Pbr025219.1	CAAT-box	CAAAT	216	5	-	Pisum sativum	common cis-acting element in promoter and enhancer regions
PbrPUB6	Pbr025219.1	CAAT-box	CAAAT	272	5	+	Pisum sativum	common cis-acting element in promoter and enhancer regions
PbrPUB6	Pbr025219.1	CAAT-box	CAAAT	323	5	+	Pisum sativum	common cis-acting element in promoter and enhancer regions
PbrPUB6	Pbr025219.1	CAAT-box	CAAAT	369	5	+	Pisum sativum	common cis-acting element in promoter and enhancer regions
PbrPUB6	Pbr025219.1	CAAT-box	CAAAT	413	5	+	Pisum sativum	common cis-acting element in promoter and enhancer regions
PbrPUB6	Pbr025219.1	CAAT-box	CAAAT	460	5	-	Pisum sativum	common cis-acting element in promoter and enhancer regions
PbrPUB6	Pbr025219.1	CAAT-box	CAAAT	671	5	-	Pisum sativum	common cis-acting element in promoter and enhancer regions
PbrPUB6	Pbr025219.1	CAAT-box	CAAAT	886	5	-	Pisum sativum	common cis-acting element in promoter and enhancer regions
PbrPUB6	Pbr025219.1	CAAT-box	CCAAT	928	5	-	Arabidopsis thaliana	common cis-acting element in promoter and enhancer regions
PbrPUB6	Pbr025219.1	CAAT-box	CAAAT	1043	5	-	Pisum sativum	common cis-acting element in promoter and enhancer regions
PbrPUB6	Pbr025219.1	CAAT-box	CAAAT	1418	5	+	Pisum sativum	common cis-acting element in promoter and enhancer regions
PbrPUB6	Pbr025219.1	CAAT-box	CAAAT	1470	5	-	Pisum sativum	common cis-acting element in promoter and enhancer regions
PbrPUB6	Pbr025219.1	CAAT-box	CAAAT	1746	5	+	Pisum sativum	common cis-acting element in promoter and enhancer regions
PbrPUB6	Pbr025219.1	CAAT-box	CAAAT	1794	5	-	Pisum sativum	common cis-acting element in promoter and enhancer regions
PbrPUB6	Pbr025219.1	CAAT-box	CCAAT	1840	5	+	Arabidopsis thaliana	common cis-acting element in promoter and enhancer regions
PbrPUB6	Pbr025219.1	TATA-box	TAAAGATT	150	8	-	Arabidopsis thaliana	core promoter element around -30 of transcription start
PbrPUB6	Pbr025219.1	TATA-box	TAAAGATT	735	8	+	Arabidopsis thaliana	core promoter element around -30 of transcription start
PbrPUB6	Pbr025219.1	TATA-box	TATAAAA	893	7	-	Pisum sativum	core promoter element around -30 of transcription start
PbrPUB6	Pbr025219.1	TATA-box	TATAAA	894	6	-	Helianthus annuus	core promoter element around -30 of transcription start
PbrPUB6	Pbr025219.1	TATA-box	TATAA	895	5	-	Arabidopsis thaliana	core promoter element around -30 of transcription start
PbrPUB6	Pbr025219.1	TATA-box	TATA	896	4	+	Arabidopsis thaliana	core promoter element around -30 of transcription start
PbrPUB6	Pbr025219.1	TATA-box	TATAA	1075	5	-	Arabidopsis thaliana	core promoter element around -30 of transcription start
PbrPUB6	Pbr025219.1	TATA-box	TATA	1076	4	-	Arabidopsis thaliana	core promoter element around -30 of transcription start
PbrPUB6	Pbr025219.1	TATA-box	TATAAAA	1247	7	-	Pisum sativum	core promoter element around -30 of transcription start
PbrPUB6	Pbr025219.1	TATA-box	TATAAA	1248	6	-	Helianthus annuus	core promoter element around -30 of transcription start
PbrPUB6	Pbr025219.1	TATA-box	TATAA	1249	5	-	Arabidopsis thaliana	core promoter element around -30 of transcription start
PbrPUB6	Pbr025219.1	TATA-box	TATA	1250	4	-	Arabidopsis thaliana	core promoter element around -30 of transcription start
PbrPUB6	Pbr025219.1	TATA-box	ATTATA	1338	6	+	Brassica napus	core promoter element around -30 of transcription start
PbrPUB6	Pbr025219.1	TATA-box	TATAA	1339	5	-	Arabidopsis thaliana	core promoter element around -30 of transcription start
PbrPUB6	Pbr025219.1	TATA-box	TATA	1340	4	-	Arabidopsis thaliana	core promoter element around -30 of transcription start
PbrPUB6	Pbr025219.1	TATA-box	ATTATA	1370	6	+	Brassica napus	core promoter element around -30 of transcription start
PbrPUB6	Pbr025219.1	TATA-box	TATAA	1371	5	-	Arabidopsis thaliana	core promoter element around -30 of transcription start
PbrPUB6	Pbr025219.1	TATA-box	TATA	1372	4	-	Arabidopsis thaliana	core promoter element around -30 of transcription start
PbrPUB6	Pbr025219.1	TATA-box	TATAA	1400	5	-	Arabidopsis thaliana	core promoter element around -30 of transcription start
PbrPUB6	Pbr025219.1	TATA-box	TATA	1401	4	-	Arabidopsis thaliana	core promoter element around -30 of transcription start
PbrPUB6	Pbr025219.1	TATA-box	TATTTAAA	1566	8	+	Arabidopsis thaliana	core promoter element around -30 of transcription start
PbrPUB6	Pbr025219.1	TATA-box	TATTTAAA	1568	8	-	Arabidopsis thaliana	core promoter element around -30 of transcription start
PbrPUB6	Pbr025219.1	TATA-box	ATTATA	1591	6	+	Brassica napus	core promoter element around -30 of transcription start
PbrPUB6	Pbr025219.1	TATA-box	TATAA	1592	5	-	Arabidopsis thaliana	core promoter element around -30 of transcription start
PbrPUB6	Pbr025219.1	TATA-box	TATA	1593	4	-	Arabidopsis thaliana	core promoter element around -30 of transcription start
PbrPUB6	Pbr025219.1	TATA-box	ATATAT	1908	6	-	Brassica napus	core promoter element around -30 of transcription start
PbrPUB6	Pbr025219.1	TATA-box	TATATA	1909	6	-	Arabidopsis thaliana	core promoter element around -30 of transcription start
PbrPUB6	Pbr025219.1	TATA-box	ATATAA	1910	6	+	Brassica oleracea	core promoter element around -30 of transcription start
PbrPUB6	Pbr025219.1	TATA-box	TATA	1911	4	-	Arabidopsis thaliana	core promoter element around -30 of transcription start
PbrPUB6	Pbr025219.1	TATA-box	TATAAATA	1978	8	-	Daucus carota	core promoter element around -30 of transcription start
PbrPUB6	Pbr025219.1	TATA-box	TATAAAT	1979	7	-	Brassica juncea	core promoter element around -30 of transcription start
PbrPUB6	Pbr025219.1	TATA-box	TATAAA	1980	6	-	Helianthus annuus	core promoter element around -30 of transcription start
PbrPUB6	Pbr025219.1	TATA-box	TATAA	1981	5	-	Arabidopsis thaliana	core promoter element around -30 of transcription start
PbrPUB6	Pbr025219.1	TATA-box	TATA	1982	4	-	Arabidopsis thaliana	core promoter element around -30 of transcription start
PbrPUB6	Pbr025219.1	TATA-box	ATTATA	1989	6	+	Brassica napus	core promoter element around -30 of transcription start
PbrPUB6	Pbr025219.1	TATA-box	TATAA	1990	5	-	Arabidopsis thaliana	core promoter element around -30 of transcription start
PbrPUB6	Pbr025219.1	TATA-box	TATA	1991	4	-	Arabidopsis thaliana	core promoter element around -30 of transcription start
PbrPUB6	Pbr025219.1	AAAC-motif	CAATCAAAACCT	920	12	-	Spinacia oleracea	light responsive element
PbrPUB6	Pbr025219.1	MRE	AACCTAA	1670	7	-	Petroselinum crispum	MYB binding site involved in light responsiveness
PbrPUB6	Pbr025219.1	Box 4	ATTAAT	727	6	+	Petroselinum crispum	part of a conserved DNA module involved in light responsiveness
PbrPUB6	Pbr025219.1	Box 4	ATTAAT	1098	6	-	Petroselinum crispum	part of a conserved DNA module involved in light responsiveness
PbrPUB6	Pbr025219.1	Box 4	ATTAAT	1829	6	-	Petroselinum crispum	part of a conserved DNA module involved in light responsiveness
PbrPUB6	Pbr025219.1	TCCC-motif	TCTCCCT	419	7	-	Spinacia oleracea	part of a light responsive element
PbrPUB6	Pbr025219.1	TCCC-motif	TCTCCCT	1436	7	+	Spinacia oleracea	part of a light responsive element
PbrPUB6	Pbr025219.1	I-box	cCATATCCAAT	782	10	-	Flaveria trinervia	part of a light responsive element
PbrPUB6	Pbr025219.1	WUN-motif	AAATTTCCT	666	9	-	Brassica oleracea	wound-responsive element
PbrPUB7	Pbr032056.1	TGA-element	AACGAC	598	6	-	Brassica oleracea	auxin-responsive element
PbrPUB7	Pbr032056.1	AT-rich element	ATAGAAATCAA	1682	10	+	Glycine max	binding site of AT-rich DNA binding protein (ATBP-1)
PbrPUB7	Pbr032056.1	TATC-box	TATCCCA	1117	7	-	Oryza sativa	cis-acting element involved in gibberellin-responsiveness
PbrPUB7	Pbr032056.1	LTR	CCGAAA	119	6	-	Hordeum vulgare	cis-acting element involved in low-temperature responsiveness
PbrPUB7	Pbr032056.1	TCA-element	CCATCTTTTT	1972	10	+	Nicotiana tabacum	cis-acting element involved in salicylic acid responsiveness
PbrPUB7	Pbr032056.1	ABRE	ACGTG	800	5	-	Arabidopsis thaliana	cis-acting element involved in the abscisic acid responsiveness
PbrPUB7	Pbr032056.1	ARE	AAACCA	44	6	+	Zea mays	cis-acting regulatory element essential for the anaerobic induction
PbrPUB7	Pbr032056.1	ARE	AAACCA	852	6	-	Zea mays	cis-acting regulatory element essential for the anaerobic induction
PbrPUB7	Pbr032056.1	ARE	AAACCA	1028	6	-	Zea mays	cis-acting regulatory element essential for the anaerobic induction
PbrPUB7	Pbr032056.1	ARE	AAACCA	1229	6	-	Zea mays	cis-acting regulatory element essential for the anaerobic induction
PbrPUB7	Pbr032056.1	G-Box	CACGTT	800	6	+	Pisum sativum	cis-acting regulatory element involved in light responsiveness
PbrPUB7	Pbr032056.1	G-box	CACGAC	729	6	-	Zea mays	cis-acting regulatory element involved in light responsiveness
PbrPUB7	Pbr032056.1	TGACG-motif	TGACG	669	5	-	Hordeum vulgare	cis-acting regulatory element involved in the MeJA-responsiveness
PbrPUB7	Pbr032056.1	TGACG-motif	TGACG	682	5	+	Hordeum vulgare	cis-acting regulatory element involved in the MeJA-responsiveness
PbrPUB7	Pbr032056.1	TGACG-motif	TGACG	1915	5	+	Hordeum vulgare	cis-acting regulatory element involved in the MeJA-responsiveness
PbrPUB7	Pbr032056.1	CGTCA-motif	CGTCA	669	5	+	Hordeum vulgare	cis-acting regulatory element involved in the MeJA-responsiveness
PbrPUB7	Pbr032056.1	CGTCA-motif	CGTCA	682	5	-	Hordeum vulgare	cis-acting regulatory element involved in the MeJA-responsiveness
PbrPUB7	Pbr032056.1	CGTCA-motif	CGTCA	1915	5	-	Hordeum vulgare	cis-acting regulatory element involved in the MeJA-responsiveness
PbrPUB7	Pbr032056.1	CAT-box	GCCACT	418	6	-	Arabidopsis thaliana	cis-acting regulatory element related to meristem expression
PbrPUB7	Pbr032056.1	CAAT-box	CCAAT	21	5	-	Arabidopsis thaliana	common cis-acting element in promoter and enhancer regions
PbrPUB7	Pbr032056.1	CAAT-box	CCAAT	171	5	-	Arabidopsis thaliana	common cis-acting element in promoter and enhancer regions
PbrPUB7	Pbr032056.1	CAAT-box	CAAAT	242	5	-	Pisum sativum	common cis-acting element in promoter and enhancer regions
PbrPUB7	Pbr032056.1	CAAT-box	CCAAT	330	5	+	Arabidopsis thaliana	common cis-acting element in promoter and enhancer regions
PbrPUB7	Pbr032056.1	CAAT-box	CAAAT	813	5	-	Pisum sativum	common cis-acting element in promoter and enhancer regions
PbrPUB7	Pbr032056.1	CAAT-box	CAAAT	1001	5	-	Pisum sativum	common cis-acting element in promoter and enhancer regions
PbrPUB7	Pbr032056.1	CAAT-box	CCAAT	1161	5	-	Arabidopsis thaliana	common cis-acting element in promoter and enhancer regions
PbrPUB7	Pbr032056.1	CAAT-box	CCAAT	1239	5	-	Arabidopsis thaliana	common cis-acting element in promoter and enhancer regions
PbrPUB7	Pbr032056.1	CAAT-box	CCAAT	1389	5	-	Arabidopsis thaliana	common cis-acting element in promoter and enhancer regions
PbrPUB7	Pbr032056.1	CAAT-box	CAAAT	1519	5	-	Pisum sativum	common cis-acting element in promoter and enhancer regions
PbrPUB7	Pbr032056.1	CAAT-box	CAAAT	1611	5	+	Pisum sativum	common cis-acting element in promoter and enhancer regions
PbrPUB7	Pbr032056.1	CAAT-box	CAAAT	1614	5	-	Pisum sativum	common cis-acting element in promoter and enhancer regions
PbrPUB7	Pbr032056.1	CAAT-box	CCAAT	1656	5	-	Arabidopsis thaliana	common cis-acting element in promoter and enhancer regions
PbrPUB7	Pbr032056.1	CAAT-box	CCAAT	1830	5	+	Arabidopsis thaliana	common cis-acting element in promoter and enhancer regions
PbrPUB7	Pbr032056.1	CAAT-box	CAAAT	1860	5	+	Pisum sativum	common cis-acting element in promoter and enhancer regions
PbrPUB7	Pbr032056.1	CAAT-box	CAAAT	1863	5	-	Pisum sativum	common cis-acting element in promoter and enhancer regions
PbrPUB7	Pbr032056.1	TATA-box	TACAAAA	249	7	-	Oryza sativa	core promoter element around -30 of transcription start
PbrPUB7	Pbr032056.1	TATA-box	TATACA	252	6	-	Helianthus annuus	core promoter element around -30 of transcription start
PbrPUB7	Pbr032056.1	TATA-box	TATA	254	4	+	Arabidopsis thaliana	core promoter element around -30 of transcription start
PbrPUB7	Pbr032056.1	TATA-box	ATTATA	345	6	+	Brassica napus	core promoter element around -30 of transcription start
PbrPUB7	Pbr032056.1	TATA-box	TATAA	346	5	-	Arabidopsis thaliana	core promoter element around -30 of transcription start
PbrPUB7	Pbr032056.1	TATA-box	TATA	347	4	+	Arabidopsis thaliana	core promoter element around -30 of transcription start
PbrPUB7	Pbr032056.1	TATA-box	TATA	446	4	+	Arabidopsis thaliana	core promoter element around -30 of transcription start
PbrPUB7	Pbr032056.1	TATA-box	TACAAAA	503	7	-	Oryza sativa	core promoter element around -30 of transcription start
PbrPUB7	Pbr032056.1	TATA-box	TATATA	516	6	+	Arabidopsis thaliana	core promoter element around -30 of transcription start
PbrPUB7	Pbr032056.1	TATA-box	ATATAA	517	6	+	Brassica oleracea	core promoter element around -30 of transcription start
PbrPUB7	Pbr032056.1	TATA-box	TATA	518	4	+	Arabidopsis thaliana	core promoter element around -30 of transcription start
PbrPUB7	Pbr032056.1	TATA-box	TACAAAA	855	7	-	Oryza sativa	core promoter element around -30 of transcription start
PbrPUB7	Pbr032056.1	TATA-box	taTATAAAtc	1374	9	-	Arabidopsis thaliana	core promoter element around -30 of transcription start
PbrPUB7	Pbr032056.1	TATA-box	TATAAAT	1375	7	-	Brassica juncea	core promoter element around -30 of transcription start
PbrPUB7	Pbr032056.1	TATA-box	TATAAA	1376	6	-	Helianthus annuus	core promoter element around -30 of transcription start
PbrPUB7	Pbr032056.1	TATA-box	TATATAA	1377	7	-	Arabidopsis thaliana	core promoter element around -30 of transcription start
PbrPUB7	Pbr032056.1	TATA-box	TATATA	1378	6	-	Arabidopsis thaliana	core promoter element around -30 of transcription start
PbrPUB7	Pbr032056.1	TATA-box	ATATAT	1379	6	-	Brassica napus	core promoter element around -30 of transcription start
PbrPUB7	Pbr032056.1	TATA-box	TATA	1380	4	-	Arabidopsis thaliana	core promoter element around -30 of transcription start
PbrPUB7	Pbr032056.1	TATA-box	TACAAAA	1636	7	-	Oryza sativa	core promoter element around -30 of transcription start
PbrPUB7	Pbr032056.1	TATA-box	TATAA	1751	5	-	Arabidopsis thaliana	core promoter element around -30 of transcription start
PbrPUB7	Pbr032056.1	TATA-box	TATA	1752	4	-	Arabidopsis thaliana	core promoter element around -30 of transcription start
PbrPUB7	Pbr032056.1	TATA-box	TATAAA	1759	6	-	Helianthus annuus	core promoter element around -30 of transcription start
PbrPUB7	Pbr032056.1	TATA-box	TATAA	1760	5	-	Arabidopsis thaliana	core promoter element around -30 of transcription start
PbrPUB7	Pbr032056.1	TATA-box	TATA	1761	4	-	Arabidopsis thaliana	core promoter element around -30 of transcription start
PbrPUB7	Pbr032056.1	TATA-box	TATA	1850	4	-	Arabidopsis thaliana	core promoter element around -30 of transcription start
PbrPUB7	Pbr032056.1	MRE	AACCTAA	1764	7	+	Petroselinum crispum	MYB binding site involved in light responsiveness
PbrPUB7	Pbr032056.1	ATCT-motif	AATCTAATCC	1044	9	+	Pisum sativum	part of a conserved DNA module involved in light responsiveness
PbrPUB7	Pbr032056.1	TCT-motif	TCTTAC	481	6	+	Arabidopsis thaliana	part of a light responsive element
PbrPUB7	Pbr032056.1	TCT-motif	TCTTAC	1523	6	-	Arabidopsis thaliana	part of a light responsive element
PbrPUB7	Pbr032056.1	GATA-motif	AAGGATAAGG	197	9	+	Solanum tuberosum	part of a light responsive element
PbrPUB8	Pbr041491.1	TATC-box	TATCCCA	140	7	+	Oryza sativa	cis-acting element involved in gibberellin-responsiveness
PbrPUB8	Pbr041491.1	LTR	CCGAAA	417	6	+	Hordeum vulgare	cis-acting element involved in low-temperature responsiveness
PbrPUB8	Pbr041491.1	ABRE	GACACGTGGC	39	9	+	Triticum aestivum	cis-acting element involved in the abscisic acid responsiveness
PbrPUB8	Pbr041491.1	ABRE	ACGTG	1326	5	-	Arabidopsis thaliana	cis-acting element involved in the abscisic acid responsiveness
PbrPUB8	Pbr041491.1	G-box	tgACACGTGGCA	38	11	+	Lycopersicon esculentum	cis-acting regulatory element involved in light responsiveness
PbrPUB8	Pbr041491.1	G-box	CACGTC	1326	6	+	Zea mays	cis-acting regulatory element involved in light responsiveness
PbrPUB8	Pbr041491.1	G-box	CACGAC	1774	6	+	Zea mays	cis-acting regulatory element involved in light responsiveness
PbrPUB8	Pbr041491.1	TGACG-motif	TGACG	203	5	-	Hordeum vulgare	cis-acting regulatory element involved in the MeJA-responsiveness
PbrPUB8	Pbr041491.1	TGACG-motif	TGACG	1095	5	-	Hordeum vulgare	cis-acting regulatory element involved in the MeJA-responsiveness
PbrPUB8	Pbr041491.1	CGTCA-motif	CGTCA	203	5	+	Hordeum vulgare	cis-acting regulatory element involved in the MeJA-responsiveness
PbrPUB8	Pbr041491.1	CGTCA-motif	CGTCA	1095	5	+	Hordeum vulgare	cis-acting regulatory element involved in the MeJA-responsiveness
PbrPUB8	Pbr041491.1	CAT-box	GCCACT	146	6	-	Arabidopsis thaliana	cis-acting regulatory element related to meristem expression
PbrPUB8	Pbr041491.1	CAT-box	GCCACT	208	6	-	Arabidopsis thaliana	cis-acting regulatory element related to meristem expression
PbrPUB8	Pbr041491.1	CAAT-box	CAAAT	31	5	-	Pisum sativum	common cis-acting element in promoter and enhancer regions
PbrPUB8	Pbr041491.1	CAAT-box	CAACCAACTCC	122	10	-	Arabidopsis thaliana	common cis-acting element in promoter and enhancer regions
PbrPUB8	Pbr041491.1	CAAT-box	CCAAT	339	5	-	Arabidopsis thaliana	common cis-acting element in promoter and enhancer regions
PbrPUB8	Pbr041491.1	CAAT-box	CCAAT	453	5	+	Arabidopsis thaliana	common cis-acting element in promoter and enhancer regions
PbrPUB8	Pbr041491.1	CAAT-box	CAAAT	504	5	+	Pisum sativum	common cis-acting element in promoter and enhancer regions
PbrPUB8	Pbr041491.1	CAAT-box	CAAAT	758	5	-	Pisum sativum	common cis-acting element in promoter and enhancer regions
PbrPUB8	Pbr041491.1	CAAT-box	CCAAT	990	5	-	Arabidopsis thaliana	common cis-acting element in promoter and enhancer regions
PbrPUB8	Pbr041491.1	CAAT-box	CAAAT	1078	5	-	Pisum sativum	common cis-acting element in promoter and enhancer regions
PbrPUB8	Pbr041491.1	CAAT-box	CCAAT	1355	5	+	Arabidopsis thaliana	common cis-acting element in promoter and enhancer regions
PbrPUB8	Pbr041491.1	CAAT-box	CAAAT	1431	5	+	Pisum sativum	common cis-acting element in promoter and enhancer regions
PbrPUB8	Pbr041491.1	CAAT-box	CAAAT	1462	5	-	Pisum sativum	common cis-acting element in promoter and enhancer regions
PbrPUB8	Pbr041491.1	CAAT-box	CCAAT	1625	5	-	Arabidopsis thaliana	common cis-acting element in promoter and enhancer regions
PbrPUB8	Pbr041491.1	CAAT-box	CAAAT	1902	5	-	Pisum sativum	common cis-acting element in promoter and enhancer regions
PbrPUB8	Pbr041491.1	TATA-box	TACAAAA	570	7	+	Oryza sativa	core promoter element around -30 of transcription start
PbrPUB8	Pbr041491.1	TATA-box	TATA	614	4	+	Arabidopsis thaliana	core promoter element around -30 of transcription start
PbrPUB8	Pbr041491.1	TATA-box	TACAAAA	738	7	-	Oryza sativa	core promoter element around -30 of transcription start
PbrPUB8	Pbr041491.1	TATA-box	TATTTAAA	788	8	-	Arabidopsis thaliana	core promoter element around -30 of transcription start
PbrPUB8	Pbr041491.1	TATA-box	TATTTAAA	814	8	-	Arabidopsis thaliana	core promoter element around -30 of transcription start
PbrPUB8	Pbr041491.1	TATA-box	ATATAT	1145	6	-	Brassica napus	core promoter element around -30 of transcription start
PbrPUB8	Pbr041491.1	TATA-box	TATA	1146	4	-	Arabidopsis thaliana	core promoter element around -30 of transcription start
PbrPUB8	Pbr041491.1	TATA-box	TAAAGATT	1242	8	-	Arabidopsis thaliana	core promoter element around -30 of transcription start
PbrPUB8	Pbr041491.1	TATA-box	TATACA	1289	6	-	Helianthus annuus	core promoter element around -30 of transcription start
PbrPUB8	Pbr041491.1	TATA-box	TATA	1291	4	-	Arabidopsis thaliana	core promoter element around -30 of transcription start
PbrPUB8	Pbr041491.1	TATA-box	TATA	1419	4	-	Arabidopsis thaliana	core promoter element around -30 of transcription start
PbrPUB8	Pbr041491.1	TATA-box	ATTATA	1436	6	+	Brassica napus	core promoter element around -30 of transcription start
PbrPUB8	Pbr041491.1	TATA-box	TATAA	1437	5	-	Arabidopsis thaliana	core promoter element around -30 of transcription start
PbrPUB8	Pbr041491.1	TATA-box	TATA	1438	4	-	Arabidopsis thaliana	core promoter element around -30 of transcription start
PbrPUB8	Pbr041491.1	TATA-box	TATA	1496	4	-	Arabidopsis thaliana	core promoter element around -30 of transcription start
PbrPUB8	Pbr041491.1	TATA-box	TATA	1513	4	-	Arabidopsis thaliana	core promoter element around -30 of transcription start
PbrPUB8	Pbr041491.1	TATA-box	TATA	1700	4	-	Arabidopsis thaliana	core promoter element around -30 of transcription start
PbrPUB8	Pbr041491.1	TATA-box	TAAAGATT	1765	8	+	Arabidopsis thaliana	core promoter element around -30 of transcription start
PbrPUB8	Pbr041491.1	TATA-box	TATA	1797	4	-	Arabidopsis thaliana	core promoter element around -30 of transcription start
PbrPUB8	Pbr041491.1	TATA-box	TATTTAAA	1836	8	+	Arabidopsis thaliana	core promoter element around -30 of transcription start
PbrPUB8	Pbr041491.1	TATA-box	TATTTAAA	1838	8	-	Arabidopsis thaliana	core promoter element around -30 of transcription start
PbrPUB8	Pbr041491.1	Sp1	GGGCGG	1991	6	+	Oryza sativa	light responsive element
PbrPUB8	Pbr041491.1	GT1-motif	GGTTAAT	1298	7	+	Avena sativa	light responsive element
PbrPUB8	Pbr041491.1	GT1-motif	GGTTAA	1568	6	+	Arabidopsis thaliana	light responsive element
PbrPUB8	Pbr041491.1	MBS	CAACTG	1997	6	-	Arabidopsis thaliana	MYB binding site involved in drought-inducibility
PbrPUB8	Pbr041491.1	MRE	AACCTAA	1025	7	-	Petroselinum crispum	MYB binding site involved in light responsiveness
PbrPUB8	Pbr041491.1	CCAAT-box	CAACGG	511	6	+	Hordeum vulgare	MYBHv1 binding site
PbrPUB8	Pbr041491.1	Box 4	ATTAAT	895	6	+	Petroselinum crispum	part of a conserved DNA module involved in light responsiveness
PbrPUB8	Pbr041491.1	Box 4	ATTAAT	1594	6	-	Petroselinum crispum	part of a conserved DNA module involved in light responsiveness
PbrPUB8	Pbr041491.1	chs-CMA1a	TTACTTAA	651	8	-	Daucus carota	part of a light responsive element
PbrPUB8	Pbr041491.1	I-box	cGATAAGGCG	1962	9	+	Zea mays	part of a light responsive element
PbrPUB8	Pbr041491.1	LAMP-element	CTTTATCA	1408	8	+	Pisum sativum	part of a light responsive element
PbrPUB8	Pbr041491.1	TCT-motif	TCTTAC	861	6	-	Arabidopsis thaliana	part of a light responsive element
PbrPUB9	Pbr022832.1	ABRE	GACACGTGGC	511	9	-	Triticum aestivum	cis-acting element involved in the abscisic acid responsiveness
PbrPUB9	Pbr022832.1	CAAT-box	CCAAT	152	5	+	Arabidopsis thaliana	common cis-acting element in promoter and enhancer regions
PbrPUB9	Pbr022832.1	CAAT-box	CAAAT	283	5	+	Pisum sativum	common cis-acting element in promoter and enhancer regions
PbrPUB9	Pbr022832.1	CAAT-box	CAAAT	358	5	+	Pisum sativum	common cis-acting element in promoter and enhancer regions
PbrPUB9	Pbr022832.1	CAAT-box	CAAAT	370	5	+	Pisum sativum	common cis-acting element in promoter and enhancer regions
PbrPUB9	Pbr022832.1	CAAT-box	CCAAT	541	5	-	Arabidopsis thaliana	common cis-acting element in promoter and enhancer regions
PbrPUB9	Pbr022832.1	CAAT-box	CCAAT	756	5	+	Arabidopsis thaliana	common cis-acting element in promoter and enhancer regions
PbrPUB9	Pbr022832.1	CAAT-box	CAAAT	1571	5	+	Pisum sativum	common cis-acting element in promoter and enhancer regions
PbrPUB9	Pbr022832.1	CAAT-box	CAAAT	1652	5	-	Pisum sativum	common cis-acting element in promoter and enhancer regions
PbrPUB9	Pbr022832.1	CAAT-box	CAAAT	1707	5	+	Pisum sativum	common cis-acting element in promoter and enhancer regions
PbrPUB9	Pbr022832.1	CAAT-box	CAAAT	1713	5	+	Pisum sativum	common cis-acting element in promoter and enhancer regions
PbrPUB9	Pbr022832.1	CAAT-box	CCAAT	1764	5	+	Arabidopsis thaliana	common cis-acting element in promoter and enhancer regions
PbrPUB9	Pbr022832.1	CAAT-box	CAAAT	1797	5	-	Pisum sativum	common cis-acting element in promoter and enhancer regions
PbrPUB9	Pbr022832.1	CAAT-box	CAAAT	1959	5	+	Pisum sativum	common cis-acting element in promoter and enhancer regions
PbrPUB9	Pbr022832.1	TATA-box	TATATA	630	6	+	Arabidopsis thaliana	core promoter element around -30 of transcription start
PbrPUB9	Pbr022832.1	TATA-box	ATATAA	631	6	+	Brassica oleracea	core promoter element around -30 of transcription start
PbrPUB9	Pbr022832.1	TATA-box	TATA	632	4	+	Arabidopsis thaliana	core promoter element around -30 of transcription start
PbrPUB9	Pbr022832.1	TATA-box	TATA	733	4	+	Arabidopsis thaliana	core promoter element around -30 of transcription start
PbrPUB9	Pbr022832.1	TATA-box	ATTATA	876	6	+	Brassica napus	core promoter element around -30 of transcription start
PbrPUB9	Pbr022832.1	TATA-box	TATAA	877	5	-	Arabidopsis thaliana	core promoter element around -30 of transcription start
PbrPUB9	Pbr022832.1	TATA-box	TATA	878	4	+	Arabidopsis thaliana	core promoter element around -30 of transcription start
PbrPUB9	Pbr022832.1	TATA-box	TACATAAA	880	8	+	Oryza sativa	core promoter element around -30 of transcription start
PbrPUB9	Pbr022832.1	TATA-box	ATATAT	889	6	+	Brassica napus	core promoter element around -30 of transcription start
PbrPUB9	Pbr022832.1	TATA-box	TATA	890	4	+	Arabidopsis thaliana	core promoter element around -30 of transcription start
PbrPUB9	Pbr022832.1	TATA-box	TATA	1263	4	-	Arabidopsis thaliana	core promoter element around -30 of transcription start
PbrPUB9	Pbr022832.1	TATA-box	TATA	1363	4	-	Arabidopsis thaliana	core promoter element around -30 of transcription start
PbrPUB9	Pbr022832.1	TATA-box	ccTATAAAaa	1435	9	+	Arabidopsis thaliana	core promoter element around -30 of transcription start
PbrPUB9	Pbr022832.1	TATA-box	TATAA	1436	5	-	Arabidopsis thaliana	core promoter element around -30 of transcription start
PbrPUB9	Pbr022832.1	TATA-box	TATA	1437	4	-	Arabidopsis thaliana	core promoter element around -30 of transcription start
PbrPUB9	Pbr022832.1	TATA-box	ATATAT	1444	6	-	Brassica napus	core promoter element around -30 of transcription start
PbrPUB9	Pbr022832.1	TATA-box	TATA	1445	4	-	Arabidopsis thaliana	core promoter element around -30 of transcription start
PbrPUB9	Pbr022832.1	TATA-box	TATAAAT	1497	7	-	Brassica juncea	core promoter element around -30 of transcription start
PbrPUB9	Pbr022832.1	TATA-box	TATAAA	1498	6	-	Helianthus annuus	core promoter element around -30 of transcription start
PbrPUB9	Pbr022832.1	TATA-box	TATAA	1499	5	-	Arabidopsis thaliana	core promoter element around -30 of transcription start
PbrPUB9	Pbr022832.1	TATA-box	TATA	1500	4	-	Arabidopsis thaliana	core promoter element around -30 of transcription start
PbrPUB9	Pbr022832.1	TATA-box	ATTATA	1716	6	+	Brassica napus	core promoter element around -30 of transcription start
PbrPUB9	Pbr022832.1	TATA-box	TATAA	1717	5	-	Arabidopsis thaliana	core promoter element around -30 of transcription start
PbrPUB9	Pbr022832.1	TATA-box	TATA	1718	4	-	Arabidopsis thaliana	core promoter element around -30 of transcription start
PbrPUB9	Pbr022832.1	TATA-box	TATA	1891	4	-	Arabidopsis thaliana	core promoter element around -30 of transcription start
PbrPUB9	Pbr022832.1	TATA-box	ATATAT	1897	6	-	Brassica napus	core promoter element around -30 of transcription start
PbrPUB9	Pbr022832.1	TATA-box	TATATA	1898	6	-	Arabidopsis thaliana	core promoter element around -30 of transcription start
PbrPUB9	Pbr022832.1	TATA-box	ATATAA	1899	6	+	Brassica oleracea	core promoter element around -30 of transcription start
PbrPUB9	Pbr022832.1	TATA-box	TATA	1900	4	-	Arabidopsis thaliana	core promoter element around -30 of transcription start
PbrPUB9	Pbr022832.1	TATA-box	TACAAAA	1990	7	-	Oryza sativa	core promoter element around -30 of transcription start
PbrPUB9	Pbr022832.1	P-box	CCTTTTG	59	7	-	Oryza sativa	gibberellin-responsive element
PbrPUB9	Pbr022832.1	GT1-motif	GGTTAA	1327	6	+	Arabidopsis thaliana	light responsive element
PbrPUB9	Pbr022832.1	MBS	CAACTG	269	6	-	Arabidopsis thaliana	MYB binding site involved in drought-inducibility
PbrPUB9	Pbr022832.1	CCAAT-box	CAACGG	850	6	-	Hordeum vulgare	MYBHv1 binding site
PbrPUB9	Pbr022832.1	CCAAT-box	CAACGG	1814	6	+	Hordeum vulgare	MYBHv1 binding site
PbrPUB9	Pbr022832.1	Box 4	ATTAAT	214	6	+	Petroselinum crispum	part of a conserved DNA module involved in light responsiveness
PbrPUB9	Pbr022832.1	Box 4	ATTAAT	334	6	+	Petroselinum crispum	part of a conserved DNA module involved in light responsiveness
PbrPUB9	Pbr022832.1	Box 4	ATTAAT	908	6	+	Petroselinum crispum	part of a conserved DNA module involved in light responsiveness
PbrPUB9	Pbr022832.1	I-box	AAGATAAGGCT	166	11	+	Gossypium hirsutum	part of a light responsive element
PbrPUB9	Pbr022832.1	I-box	AGATAAGG	167	8	+	Triticum aestivum	part of a light responsive element
PbrPUB9	Pbr022832.1	GATA-motif	AAGGATAAGG	165	9	+	Solanum tuberosum	part of a light responsive element
PbrPUB9	Pbr022832.1	GA-motif	ATAGATAA	1022	8	+	Arabidopsis thaliana	part of a light responsive element
PbrPUB10	Pbr013414.1	TATC-box	TATCCCA	1323	7	+	Oryza sativa	cis-acting element involved in gibberellin-responsiveness
PbrPUB10	Pbr013414.1	ABRE	ACGTG	233	5	-	Arabidopsis thaliana	cis-acting element involved in the abscisic acid responsiveness
PbrPUB10	Pbr013414.1	ABRE	ACGTG	520	5	-	Arabidopsis thaliana	cis-acting element involved in the abscisic acid responsiveness
PbrPUB10	Pbr013414.1	ARE	AAACCA	1146	6	+	Zea mays	cis-acting regulatory element essential for the anaerobic induction
PbrPUB10	Pbr013414.1	ARE	AAACCA	1223	6	+	Zea mays	cis-acting regulatory element essential for the anaerobic induction
PbrPUB10	Pbr013414.1	ARE	AAACCA	1535	6	+	Zea mays	cis-acting regulatory element essential for the anaerobic induction
PbrPUB10	Pbr013414.1	ARE	AAACCA	1639	6	+	Zea mays	cis-acting regulatory element essential for the anaerobic induction
PbrPUB10	Pbr013414.1	circadian	CAAAGATATC	997	9	+	Lycopersicon esculentum	cis-acting regulatory element involved in circadian control
PbrPUB10	Pbr013414.1	G-Box	CACGTT	233	6	+	Pisum sativum	cis-acting regulatory element involved in light responsiveness
PbrPUB10	Pbr013414.1	G-box	CACGTC	520	6	+	Zea mays	cis-acting regulatory element involved in light responsiveness
PbrPUB10	Pbr013414.1	CGTCA-motif	CGTCA	248	5	+	Hordeum vulgare	cis-acting regulatory element involved in the MeJA-responsiveness
PbrPUB10	Pbr013414.1	CGTCA-motif	CGTCA	513	5	+	Hordeum vulgare	cis-acting regulatory element involved in the MeJA-responsiveness
PbrPUB10	Pbr013414.1	TGACG-motif	TGACG	248	5	-	Hordeum vulgare	cis-acting regulatory element involved in the MeJA-responsiveness
PbrPUB10	Pbr013414.1	TGACG-motif	TGACG	513	5	-	Hordeum vulgare	cis-acting regulatory element involved in the MeJA-responsiveness
PbrPUB10	Pbr013414.1	O2-site	GTTGACGTGA	1096	9	+	Zea mays	cis-acting regulatory element involved in zein metabolism regulation
PbrPUB10	Pbr013414.1	CAAT-box	CAAAT	85	5	-	Pisum sativum	common cis-acting element in promoter and enhancer regions
PbrPUB10	Pbr013414.1	CAAT-box	CAAAT	426	5	-	Pisum sativum	common cis-acting element in promoter and enhancer regions
PbrPUB10	Pbr013414.1	CAAT-box	CAAAT	504	5	+	Pisum sativum	common cis-acting element in promoter and enhancer regions
PbrPUB10	Pbr013414.1	CAAT-box	CCAAT	634	5	+	Arabidopsis thaliana	common cis-acting element in promoter and enhancer regions
PbrPUB10	Pbr013414.1	CAAT-box	CCAAT	898	5	-	Arabidopsis thaliana	common cis-acting element in promoter and enhancer regions
PbrPUB10	Pbr013414.1	CAAT-box	CAAAT	980	5	-	Pisum sativum	common cis-acting element in promoter and enhancer regions
PbrPUB10	Pbr013414.1	CAAT-box	CCAAT	1008	5	+	Arabidopsis thaliana	common cis-acting element in promoter and enhancer regions
PbrPUB10	Pbr013414.1	CAAT-box	CAAAT	1152	5	+	Pisum sativum	common cis-acting element in promoter and enhancer regions
PbrPUB10	Pbr013414.1	CAAT-box	CCAAT	1256	5	-	Arabidopsis thaliana	common cis-acting element in promoter and enhancer regions
PbrPUB10	Pbr013414.1	CAAT-box	CCAAT	1305	5	-	Arabidopsis thaliana	common cis-acting element in promoter and enhancer regions
PbrPUB10	Pbr013414.1	CAAT-box	CCAAT	1552	5	+	Arabidopsis thaliana	common cis-acting element in promoter and enhancer regions
PbrPUB10	Pbr013414.1	CAAT-box	CAAAT	1707	5	+	Pisum sativum	common cis-acting element in promoter and enhancer regions
PbrPUB10	Pbr013414.1	CAAT-box	CCAAT	1714	5	+	Arabidopsis thaliana	common cis-acting element in promoter and enhancer regions
PbrPUB10	Pbr013414.1	CAAT-box	CCAAT	1724	5	-	Arabidopsis thaliana	common cis-acting element in promoter and enhancer regions
PbrPUB10	Pbr013414.1	CAAT-box	CCAAT	1843	5	+	Arabidopsis thaliana	common cis-acting element in promoter and enhancer regions
PbrPUB10	Pbr013414.1	TATA-box	TATAA	80	5	-	Arabidopsis thaliana	core promoter element around -30 of transcription start
PbrPUB10	Pbr013414.1	TATA-box	TATA	81	4	+	Arabidopsis thaliana	core promoter element around -30 of transcription start
PbrPUB10	Pbr013414.1	TATA-box	TATA	508	4	+	Arabidopsis thaliana	core promoter element around -30 of transcription start
PbrPUB10	Pbr013414.1	TATA-box	TATTTAAA	678	8	+	Arabidopsis thaliana	core promoter element around -30 of transcription start
PbrPUB10	Pbr013414.1	TATA-box	TATTTAAA	730	8	+	Arabidopsis thaliana	core promoter element around -30 of transcription start
PbrPUB10	Pbr013414.1	TATA-box	TATTTAAA	732	8	-	Arabidopsis thaliana	core promoter element around -30 of transcription start
PbrPUB10	Pbr013414.1	TATA-box	ATATAA	796	6	+	Brassica oleracea	core promoter element around -30 of transcription start
PbrPUB10	Pbr013414.1	TATA-box	TATA	797	4	+	Arabidopsis thaliana	core promoter element around -30 of transcription start
PbrPUB10	Pbr013414.1	TATA-box	TATACA	822	6	-	Helianthus annuus	core promoter element around -30 of transcription start
PbrPUB10	Pbr013414.1	TATA-box	TATA	824	4	+	Arabidopsis thaliana	core promoter element around -30 of transcription start
PbrPUB10	Pbr013414.1	TATA-box	TATAAAA	839	7	-	Pisum sativum	core promoter element around -30 of transcription start
PbrPUB10	Pbr013414.1	TATA-box	TATAAA	840	6	-	Helianthus annuus	core promoter element around -30 of transcription start
PbrPUB10	Pbr013414.1	TATA-box	TATAA	841	5	-	Arabidopsis thaliana	core promoter element around -30 of transcription start
PbrPUB10	Pbr013414.1	TATA-box	TATA	842	4	+	Arabidopsis thaliana	core promoter element around -30 of transcription start
PbrPUB10	Pbr013414.1	TATA-box	ATATAA	858	6	+	Brassica oleracea	core promoter element around -30 of transcription start
PbrPUB10	Pbr013414.1	TATA-box	TATA	859	4	+	Arabidopsis thaliana	core promoter element around -30 of transcription start
PbrPUB10	Pbr013414.1	TATA-box	ATATAA	941	6	+	Brassica oleracea	core promoter element around -30 of transcription start
PbrPUB10	Pbr013414.1	TATA-box	TATA	942	4	+	Arabidopsis thaliana	core promoter element around -30 of transcription start
PbrPUB10	Pbr013414.1	TATA-box	ATATAA	952	6	+	Brassica oleracea	core promoter element around -30 of transcription start
PbrPUB10	Pbr013414.1	TATA-box	TATA	953	4	+	Arabidopsis thaliana	core promoter element around -30 of transcription start
PbrPUB10	Pbr013414.1	TATA-box	TATA	958	4	+	Arabidopsis thaliana	core promoter element around -30 of transcription start
PbrPUB10	Pbr013414.1	TATA-box	ATTATA	1105	6	+	Brassica napus	core promoter element around -30 of transcription start
PbrPUB10	Pbr013414.1	TATA-box	TATAA	1106	5	-	Arabidopsis thaliana	core promoter element around -30 of transcription start
PbrPUB10	Pbr013414.1	TATA-box	TATA	1107	4	-	Arabidopsis thaliana	core promoter element around -30 of transcription start
PbrPUB10	Pbr013414.1	TATA-box	TATA	1115	4	-	Arabidopsis thaliana	core promoter element around -30 of transcription start
PbrPUB10	Pbr013414.1	TATA-box	TATA	1313	4	-	Arabidopsis thaliana	core promoter element around -30 of transcription start
PbrPUB10	Pbr013414.1	TATA-box	ATATAT	1338	6	-	Brassica napus	core promoter element around -30 of transcription start
PbrPUB10	Pbr013414.1	TATA-box	TATA	1339	4	-	Arabidopsis thaliana	core promoter element around -30 of transcription start
PbrPUB10	Pbr013414.1	TATA-box	ATTATA	1377	6	+	Brassica napus	core promoter element around -30 of transcription start
PbrPUB10	Pbr013414.1	TATA-box	TATATAA	1378	7	-	Arabidopsis thaliana	core promoter element around -30 of transcription start
PbrPUB10	Pbr013414.1	TATA-box	TATATA	1379	6	-	Arabidopsis thaliana	core promoter element around -30 of transcription start
PbrPUB10	Pbr013414.1	TATA-box	ATATAT	1380	6	-	Brassica napus	core promoter element around -30 of transcription start
PbrPUB10	Pbr013414.1	TATA-box	TATA	1381	4	-	Arabidopsis thaliana	core promoter element around -30 of transcription start
PbrPUB10	Pbr013414.1	TATA-box	TATACA	1394	6	-	Helianthus annuus	core promoter element around -30 of transcription start
PbrPUB10	Pbr013414.1	TATA-box	TATATA	1396	6	-	Arabidopsis thaliana	core promoter element around -30 of transcription start
PbrPUB10	Pbr013414.1	TATA-box	ATATAA	1397	6	+	Brassica oleracea	core promoter element around -30 of transcription start
PbrPUB10	Pbr013414.1	TATA-box	TATA	1398	4	-	Arabidopsis thaliana	core promoter element around -30 of transcription start
PbrPUB10	Pbr013414.1	TATA-box	TACAAAA	1556	7	-	Oryza sativa	core promoter element around -30 of transcription start
PbrPUB10	Pbr013414.1	TATA-box	ATATAA	1644	6	+	Brassica oleracea	core promoter element around -30 of transcription start
PbrPUB10	Pbr013414.1	TATA-box	TATA	1645	4	-	Arabidopsis thaliana	core promoter element around -30 of transcription start
PbrPUB10	Pbr013414.1	TATA-box	TATAA	1817	5	-	Arabidopsis thaliana	core promoter element around -30 of transcription start
PbrPUB10	Pbr013414.1	TATA-box	TATA	1818	4	-	Arabidopsis thaliana	core promoter element around -30 of transcription start
PbrPUB10	Pbr013414.1	HD-Zip 1	CAAT(A/T)ATTG	1251	8.5	-	Arabidopsis thaliana	element involved in differentiation of the palisade mesophyll cells
PbrPUB10	Pbr013414.1	MBS	CAACTG	1735	6	+	Arabidopsis thaliana	MYB binding site involved in drought-inducibility
PbrPUB10	Pbr013414.1	MBSI	aaaAaaC(G/C)GTTA	178	10.5	-	Petunia hybrida	MYB binding site involved in flavonoid biosynthetic genes regulation
PbrPUB10	Pbr013414.1	MBSI	TTTTTACGGTTA	1469	11	-	Petunia hybrida	MYB binding site involved in flavonoid biosynthetic genes regulation
PbrPUB10	Pbr013414.1	MRE	AACCTAA	1495	7	+	Petroselinum crispum	MYB binding site involved in light responsiveness
PbrPUB10	Pbr013414.1	MRE	AACCTAA	1627	7	+	Petroselinum crispum	MYB binding site involved in light responsiveness
PbrPUB10	Pbr013414.1	Box 4	ATTAAT	1354	6	-	Petroselinum crispum	part of a conserved DNA module involved in light responsiveness
PbrPUB10	Pbr013414.1	Box 4	ATTAAT	1384	6	-	Petroselinum crispum	part of a conserved DNA module involved in light responsiveness
PbrPUB10	Pbr013414.1	TCT-motif	TCTTAC	1415	6	+	Arabidopsis thaliana	part of a light responsive element
PbrPUB10	Pbr013414.1	LAMP-element	CTTTATCA	1041	8	-	Pisum sativum	part of a light responsive element
PbrPUB11	Pbr028559.1	TGA-element	AACGAC	477	6	-	Brassica oleracea	auxin-responsive element
PbrPUB11	Pbr028559.1	LTR	CCGAAA	147	6	-	Hordeum vulgare	cis-acting element involved in low-temperature responsiveness
PbrPUB11	Pbr028559.1	LTR	CCGAAA	1554	6	-	Hordeum vulgare	cis-acting element involved in low-temperature responsiveness
PbrPUB11	Pbr028559.1	TCA-element	CCATCTTTTT	1545	9	+	Nicotiana tabacum	cis-acting element involved in salicylic acid responsiveness
PbrPUB11	Pbr028559.1	ABRE	GACACGTGGC	1193	9	-	Triticum aestivum	cis-acting element involved in the abscisic acid responsiveness
PbrPUB11	Pbr028559.1	ABRE	CACGTG	1195	6	-	Arabidopsis thaliana	cis-acting element involved in the abscisic acid responsiveness
PbrPUB11	Pbr028559.1	ABRE	ACGTG	1196	5	+	Arabidopsis thaliana	cis-acting element involved in the abscisic acid responsiveness
PbrPUB11	Pbr028559.1	ARE	AAACCA	172	6	+	Zea mays	cis-acting regulatory element essential for the anaerobic induction
PbrPUB11	Pbr028559.1	ARE	AAACCA	1667	6	-	Zea mays	cis-acting regulatory element essential for the anaerobic induction
PbrPUB11	Pbr028559.1	ARE	AAACCA	1834	6	+	Zea mays	cis-acting regulatory element essential for the anaerobic induction
PbrPUB11	Pbr028559.1	G-box	CACGTG	1195	6	-	Arabidopsis thaliana	cis-acting regulatory element involved in light responsiveness
PbrPUB11	Pbr028559.1	G-Box	CACGTG	1195	6	-	Pisum sativum	cis-acting regulatory element involved in light responsiveness
PbrPUB11	Pbr028559.1	CGTCA-motif	CGTCA	765	5	-	Hordeum vulgare	cis-acting regulatory element involved in the MeJA-responsiveness
PbrPUB11	Pbr028559.1	CGTCA-motif	CGTCA	1942	5	-	Hordeum vulgare	cis-acting regulatory element involved in the MeJA-responsiveness
PbrPUB11	Pbr028559.1	TGACG-motif	TGACG	765	5	+	Hordeum vulgare	cis-acting regulatory element involved in the MeJA-responsiveness
PbrPUB11	Pbr028559.1	TGACG-motif	TGACG	1942	5	+	Hordeum vulgare	cis-acting regulatory element involved in the MeJA-responsiveness
PbrPUB11	Pbr028559.1	O2-site	GATGACATGG	629	9	+	Zea mays	cis-acting regulatory element involved in zein metabolism regulation
PbrPUB11	Pbr028559.1	CAAT-box	CAAAT	176	5	+	Pisum sativum	common cis-acting element in promoter and enhancer regions
PbrPUB11	Pbr028559.1	CAAT-box	CAAAT	456	5	+	Pisum sativum	common cis-acting element in promoter and enhancer regions
PbrPUB11	Pbr028559.1	CAAT-box	CCAAT	533	5	-	Arabidopsis thaliana	common cis-acting element in promoter and enhancer regions
PbrPUB11	Pbr028559.1	CAAT-box	CAAAT	877	5	+	Pisum sativum	common cis-acting element in promoter and enhancer regions
PbrPUB11	Pbr028559.1	CAAT-box	CAAAT	1029	5	-	Pisum sativum	common cis-acting element in promoter and enhancer regions
PbrPUB11	Pbr028559.1	CAAT-box	CCAAT	1185	5	-	Arabidopsis thaliana	common cis-acting element in promoter and enhancer regions
PbrPUB11	Pbr028559.1	CAAT-box	CCAAT	1215	5	+	Arabidopsis thaliana	common cis-acting element in promoter and enhancer regions
PbrPUB11	Pbr028559.1	CAAT-box	CAAAT	1317	5	-	Pisum sativum	common cis-acting element in promoter and enhancer regions
PbrPUB11	Pbr028559.1	CAAT-box	CAAAT	1643	5	-	Pisum sativum	common cis-acting element in promoter and enhancer regions
PbrPUB11	Pbr028559.1	TATA-box	ATATAA	316	6	+	Brassica oleracea	core promoter element around -30 of transcription start
PbrPUB11	Pbr028559.1	TATA-box	TATA	317	4	+	Arabidopsis thaliana	core promoter element around -30 of transcription start
PbrPUB11	Pbr028559.1	TATA-box	ATTATA	503	6	+	Brassica napus	core promoter element around -30 of transcription start
PbrPUB11	Pbr028559.1	TATA-box	TATAA	504	5	-	Arabidopsis thaliana	core promoter element around -30 of transcription start
PbrPUB11	Pbr028559.1	TATA-box	TATA	505	4	+	Arabidopsis thaliana	core promoter element around -30 of transcription start
PbrPUB11	Pbr028559.1	TATA-box	TACAAAA	604	7	-	Oryza sativa	core promoter element around -30 of transcription start
PbrPUB11	Pbr028559.1	TATA-box	TATA	612	4	+	Arabidopsis thaliana	core promoter element around -30 of transcription start
PbrPUB11	Pbr028559.1	TATA-box	TACAAAA	979	7	-	Oryza sativa	core promoter element around -30 of transcription start
PbrPUB11	Pbr028559.1	TATA-box	ATTATA	1010	6	+	Brassica napus	core promoter element around -30 of transcription start
PbrPUB11	Pbr028559.1	TATA-box	TATAA	1011	5	-	Arabidopsis thaliana	core promoter element around -30 of transcription start
PbrPUB11	Pbr028559.1	TATA-box	TATA	1012	4	-	Arabidopsis thaliana	core promoter element around -30 of transcription start
PbrPUB11	Pbr028559.1	TATA-box	TATTTAAA	1060	8	-	Arabidopsis thaliana	core promoter element around -30 of transcription start
PbrPUB11	Pbr028559.1	TATA-box	ATTATA	1218	6	+	Brassica napus	core promoter element around -30 of transcription start
PbrPUB11	Pbr028559.1	TATA-box	TATAA	1219	5	-	Arabidopsis thaliana	core promoter element around -30 of transcription start
PbrPUB11	Pbr028559.1	TATA-box	TATA	1220	4	-	Arabidopsis thaliana	core promoter element around -30 of transcription start
PbrPUB11	Pbr028559.1	TATA-box	TATA	1275	4	-	Arabidopsis thaliana	core promoter element around -30 of transcription start
PbrPUB11	Pbr028559.1	TATA-box	TATA	1418	4	-	Arabidopsis thaliana	core promoter element around -30 of transcription start
PbrPUB11	Pbr028559.1	TATA-box	TATAA	1457	5	-	Arabidopsis thaliana	core promoter element around -30 of transcription start
PbrPUB11	Pbr028559.1	TATA-box	TATA	1458	4	-	Arabidopsis thaliana	core promoter element around -30 of transcription start
PbrPUB11	Pbr028559.1	TATA-box	TATATA	1468	6	-	Arabidopsis thaliana	core promoter element around -30 of transcription start
PbrPUB11	Pbr028559.1	TATA-box	ATATAA	1469	6	+	Brassica oleracea	core promoter element around -30 of transcription start
PbrPUB11	Pbr028559.1	TATA-box	TATA	1470	4	-	Arabidopsis thaliana	core promoter element around -30 of transcription start
PbrPUB11	Pbr028559.1	TATA-box	taTATAAAtc	1510	9	-	Arabidopsis thaliana	core promoter element around -30 of transcription start
PbrPUB11	Pbr028559.1	TATA-box	TATAAAT	1511	7	-	Brassica juncea	core promoter element around -30 of transcription start
PbrPUB11	Pbr028559.1	TATA-box	TATAAA	1512	6	-	Helianthus annuus	core promoter element around -30 of transcription start
PbrPUB11	Pbr028559.1	TATA-box	TATATAA	1513	7	-	Arabidopsis thaliana	core promoter element around -30 of transcription start
PbrPUB11	Pbr028559.1	TATA-box	TATATA	1514	6	-	Arabidopsis thaliana	core promoter element around -30 of transcription start
PbrPUB11	Pbr028559.1	TATA-box	ATATAA	1515	6	+	Brassica oleracea	core promoter element around -30 of transcription start
PbrPUB11	Pbr028559.1	TATA-box	TATA	1516	4	-	Arabidopsis thaliana	core promoter element around -30 of transcription start
PbrPUB11	Pbr028559.1	TATA-box	ATATAT	1532	6	-	Brassica napus	core promoter element around -30 of transcription start
PbrPUB11	Pbr028559.1	TATA-box	TATA	1533	4	-	Arabidopsis thaliana	core promoter element around -30 of transcription start
PbrPUB11	Pbr028559.1	GT1-motif	GGTTAA	221	6	-	Arabidopsis thaliana	light responsive element
PbrPUB11	Pbr028559.1	MBS	CAACTG	1045	6	-	Arabidopsis thaliana	MYB binding site involved in drought-inducibility
PbrPUB11	Pbr028559.1	MBS	CAACTG	1767	6	-	Arabidopsis thaliana	MYB binding site involved in drought-inducibility
PbrPUB11	Pbr028559.1	TCT-motif	TCTTAC	914	6	+	Arabidopsis thaliana	part of a light responsive element
PbrPUB11	Pbr028559.1	chs-CMA2a	TCACTTGA	54	8	-	Petroselinum crispum	part of a light responsive element
PbrPUB11	Pbr028559.1	GATA-motif	AAGGATAAGG	1602	9	+	Solanum tuberosum	part of a light responsive element
PbrPUB12	Pbr010503.2	TGA-element	AACGAC	1893	6	+	Brassica oleracea	auxin-responsive element
PbrPUB12	Pbr010503.2	AT-rich element	ATAGAAATCAA	1523	10	-	Glycine max	binding site of AT-rich DNA binding protein (ATBP-1)
PbrPUB12	Pbr010503.2	TC-rich repeats	ATTCTCTAAC	319	9	+	Nicotiana tabacum	cis-acting element involved in defense and stress responsiveness
PbrPUB12	Pbr010503.2	TCA-element	TCAGAAGAGG	84	9	+	Brassica oleracea	cis-acting element involved in salicylic acid responsiveness
PbrPUB12	Pbr010503.2	TCA-element	CCATCTTTTT	1663	9	-	Nicotiana tabacum	cis-acting element involved in salicylic acid responsiveness
PbrPUB12	Pbr010503.2	ABRE	ACGTG	208	5	-	Arabidopsis thaliana	cis-acting element involved in the abscisic acid responsiveness
PbrPUB12	Pbr010503.2	ABRE	ACGTG	759	5	+	Arabidopsis thaliana	cis-acting element involved in the abscisic acid responsiveness
PbrPUB12	Pbr010503.2	ABRE	ACGTG	1692	5	+	Arabidopsis thaliana	cis-acting element involved in the abscisic acid responsiveness
PbrPUB12	Pbr010503.2	ABRE	ACGTG	1899	5	-	Arabidopsis thaliana	cis-acting element involved in the abscisic acid responsiveness
PbrPUB12	Pbr010503.2	ARE	AAACCA	966	6	+	Zea mays	cis-acting regulatory element essential for the anaerobic induction
PbrPUB12	Pbr010503.2	G-Box	CACGTT	758	6	-	Pisum sativum	cis-acting regulatory element involved in light responsiveness
PbrPUB12	Pbr010503.2	G-box	CACGTC	208	6	+	Zea mays	cis-acting regulatory element involved in light responsiveness
PbrPUB12	Pbr010503.2	G-box	TACGTG	1691	6	+	Arabidopsis thaliana	cis-acting regulatory element involved in light responsiveness
PbrPUB12	Pbr010503.2	G-box	CACGTC	1899	6	+	Zea mays	cis-acting regulatory element involved in light responsiveness
PbrPUB12	Pbr010503.2	TGACG-motif	TGACG	541	5	+	Hordeum vulgare	cis-acting regulatory element involved in the MeJA-responsiveness
PbrPUB12	Pbr010503.2	TGACG-motif	TGACG	1901	5	-	Hordeum vulgare	cis-acting regulatory element involved in the MeJA-responsiveness
PbrPUB12	Pbr010503.2	CGTCA-motif	CGTCA	541	5	-	Hordeum vulgare	cis-acting regulatory element involved in the MeJA-responsiveness
PbrPUB12	Pbr010503.2	CGTCA-motif	CGTCA	1901	5	+	Hordeum vulgare	cis-acting regulatory element involved in the MeJA-responsiveness
PbrPUB12	Pbr010503.2	CAT-box	GCCACT	1304	6	+	Arabidopsis thaliana	cis-acting regulatory element related to meristem expression
PbrPUB12	Pbr010503.2	CAAT-box	CCAAT	19	5	-	Arabidopsis thaliana	common cis-acting element in promoter and enhancer regions
PbrPUB12	Pbr010503.2	CAAT-box	CAAAT	408	5	-	Pisum sativum	common cis-acting element in promoter and enhancer regions
PbrPUB12	Pbr010503.2	CAAT-box	CCCAATTT	565	8	+	Arabidopsis thaliana	common cis-acting element in promoter and enhancer regions
PbrPUB12	Pbr010503.2	CAAT-box	CCAAT	566	5	+	Arabidopsis thaliana	common cis-acting element in promoter and enhancer regions
PbrPUB12	Pbr010503.2	CAAT-box	CCCAATTT	723	8	-	Arabidopsis thaliana	common cis-acting element in promoter and enhancer regions
PbrPUB12	Pbr010503.2	CAAT-box	CCAAT	725	5	-	Arabidopsis thaliana	common cis-acting element in promoter and enhancer regions
PbrPUB12	Pbr010503.2	CAAT-box	CAAAT	924	5	+	Pisum sativum	common cis-acting element in promoter and enhancer regions
PbrPUB12	Pbr010503.2	CAAT-box	CCAAT	1092	5	-	Arabidopsis thaliana	common cis-acting element in promoter and enhancer regions
PbrPUB12	Pbr010503.2	CAAT-box	CAAAT	1188	5	+	Pisum sativum	common cis-acting element in promoter and enhancer regions
PbrPUB12	Pbr010503.2	CAAT-box	CCAAT	1300	5	-	Arabidopsis thaliana	common cis-acting element in promoter and enhancer regions
PbrPUB12	Pbr010503.2	CAAT-box	CCAAT	1395	5	+	Arabidopsis thaliana	common cis-acting element in promoter and enhancer regions
PbrPUB12	Pbr010503.2	CAAT-box	CCAAT	1580	5	+	Arabidopsis thaliana	common cis-acting element in promoter and enhancer regions
PbrPUB12	Pbr010503.2	CAAT-box	CAAAT	1728	5	+	Pisum sativum	common cis-acting element in promoter and enhancer regions
PbrPUB12	Pbr010503.2	CAAT-box	CAAAT	1734	5	+	Pisum sativum	common cis-acting element in promoter and enhancer regions
PbrPUB12	Pbr010503.2	CAAT-box	CCCAATTT	1825	8	+	Arabidopsis thaliana	common cis-acting element in promoter and enhancer regions
PbrPUB12	Pbr010503.2	CAAT-box	CCAAT	1826	5	+	Arabidopsis thaliana	common cis-acting element in promoter and enhancer regions
PbrPUB12	Pbr010503.2	CAAT-box	CAAAT	1829	5	-	Pisum sativum	common cis-acting element in promoter and enhancer regions
PbrPUB12	Pbr010503.2	CAAT-box	CCAAT	1878	5	+	Arabidopsis thaliana	common cis-acting element in promoter and enhancer regions
PbrPUB12	Pbr010503.2	CAAT-box	CAACCAACTCC	1952	10	+	Arabidopsis thaliana	common cis-acting element in promoter and enhancer regions
PbrPUB12	Pbr010503.2	CAAT-box	CAAAT	2002	5	+	Pisum sativum	common cis-acting element in promoter and enhancer regions
PbrPUB12	Pbr010503.2	TATA-box	TATAAA	185	6	-	Helianthus annuus	core promoter element around -30 of transcription start
PbrPUB12	Pbr010503.2	TATA-box	TATAA	186	5	-	Arabidopsis thaliana	core promoter element around -30 of transcription start
PbrPUB12	Pbr010503.2	TATA-box	TATA	187	4	+	Arabidopsis thaliana	core promoter element around -30 of transcription start
PbrPUB12	Pbr010503.2	TATA-box	TATA	251	4	+	Arabidopsis thaliana	core promoter element around -30 of transcription start
PbrPUB12	Pbr010503.2	TATA-box	TATACA	373	6	-	Helianthus annuus	core promoter element around -30 of transcription start
PbrPUB12	Pbr010503.2	TATA-box	TATATA	375	6	+	Arabidopsis thaliana	core promoter element around -30 of transcription start
PbrPUB12	Pbr010503.2	TATA-box	ATATAT	376	6	+	Brassica napus	core promoter element around -30 of transcription start
PbrPUB12	Pbr010503.2	TATA-box	TATATA	377	6	+	Arabidopsis thaliana	core promoter element around -30 of transcription start
PbrPUB12	Pbr010503.2	TATA-box	TATA	379	4	+	Arabidopsis thaliana	core promoter element around -30 of transcription start
PbrPUB12	Pbr010503.2	TATA-box	ATTATA	415	6	+	Brassica napus	core promoter element around -30 of transcription start
PbrPUB12	Pbr010503.2	TATA-box	TATAA	416	5	-	Arabidopsis thaliana	core promoter element around -30 of transcription start
PbrPUB12	Pbr010503.2	TATA-box	TATA	417	4	+	Arabidopsis thaliana	core promoter element around -30 of transcription start
PbrPUB12	Pbr010503.2	TATA-box	TATACA	426	6	-	Helianthus annuus	core promoter element around -30 of transcription start
PbrPUB12	Pbr010503.2	TATA-box	TATATA	428	6	+	Arabidopsis thaliana	core promoter element around -30 of transcription start
PbrPUB12	Pbr010503.2	TATA-box	TATA	430	4	+	Arabidopsis thaliana	core promoter element around -30 of transcription start
PbrPUB12	Pbr010503.2	TATA-box	TATAA	470	5	-	Arabidopsis thaliana	core promoter element around -30 of transcription start
PbrPUB12	Pbr010503.2	TATA-box	TATA	471	4	+	Arabidopsis thaliana	core promoter element around -30 of transcription start
PbrPUB12	Pbr010503.2	TATA-box	TATA	719	4	+	Arabidopsis thaliana	core promoter element around -30 of transcription start
PbrPUB12	Pbr010503.2	TATA-box	TATA	773	4	+	Arabidopsis thaliana	core promoter element around -30 of transcription start
PbrPUB12	Pbr010503.2	TATA-box	TATACA	839	6	-	Helianthus annuus	core promoter element around -30 of transcription start
PbrPUB12	Pbr010503.2	TATA-box	TATA	841	4	+	Arabidopsis thaliana	core promoter element around -30 of transcription start
PbrPUB12	Pbr010503.2	TATA-box	TATA	928	4	+	Arabidopsis thaliana	core promoter element around -30 of transcription start
PbrPUB12	Pbr010503.2	TATA-box	TATAA	1262	5	-	Arabidopsis thaliana	core promoter element around -30 of transcription start
PbrPUB12	Pbr010503.2	TATA-box	TATA	1263	4	-	Arabidopsis thaliana	core promoter element around -30 of transcription start
PbrPUB12	Pbr010503.2	TATA-box	TATA	1364	4	-	Arabidopsis thaliana	core promoter element around -30 of transcription start
PbrPUB12	Pbr010503.2	TATA-box	ATATAA	1444	6	+	Brassica oleracea	core promoter element around -30 of transcription start
PbrPUB12	Pbr010503.2	TATA-box	TATA	1445	4	-	Arabidopsis thaliana	core promoter element around -30 of transcription start
PbrPUB12	Pbr010503.2	TATA-box	ATTATA	1563	6	+	Brassica napus	core promoter element around -30 of transcription start
PbrPUB12	Pbr010503.2	TATA-box	TATAA	1564	5	-	Arabidopsis thaliana	core promoter element around -30 of transcription start
PbrPUB12	Pbr010503.2	TATA-box	TATA	1565	4	-	Arabidopsis thaliana	core promoter element around -30 of transcription start
PbrPUB12	Pbr010503.2	TATA-box	TATTTAAA	1650	8	+	Arabidopsis thaliana	core promoter element around -30 of transcription start
PbrPUB12	Pbr010503.2	TATA-box	ATATAA	1698	6	+	Brassica oleracea	core promoter element around -30 of transcription start
PbrPUB12	Pbr010503.2	TATA-box	TATA	1699	4	-	Arabidopsis thaliana	core promoter element around -30 of transcription start
PbrPUB12	Pbr010503.2	AT-rich sequence	TAAAATACT	1128	9	-	Pisum sativum	element for maximal elicitor-mediated activation (2copies)
PbrPUB12	Pbr010503.2	Box 4	ATTAAT	1231	6	-	Petroselinum crispum	part of a conserved DNA module involved in light responsiveness
PbrPUB12	Pbr010503.2	GA-motif	ATAGATAA	1516	8	-	Arabidopsis thaliana	part of a light responsive element
PbrPUB13	Pbr031387.1	TC-rich repeats	ATTCTCTAAC	57	9	+	Nicotiana tabacum	cis-acting element involved in defense and stress responsiveness
PbrPUB13	Pbr031387.1	TC-rich repeats	GTTTTCTTAC	964	9	-	Nicotiana tabacum	cis-acting element involved in defense and stress responsiveness
PbrPUB13	Pbr031387.1	LTR	CCGAAA	1057	6	+	Hordeum vulgare	cis-acting element involved in low-temperature responsiveness
PbrPUB13	Pbr031387.1	TCA-element	CCATCTTTTT	1418	9	+	Nicotiana tabacum	cis-acting element involved in salicylic acid responsiveness
PbrPUB13	Pbr031387.1	ABRE	ACGTG	1633	5	+	Arabidopsis thaliana	cis-acting element involved in the abscisic acid responsiveness
PbrPUB13	Pbr031387.1	ARE	AAACCA	205	6	-	Zea mays	cis-acting regulatory element essential for the anaerobic induction
PbrPUB13	Pbr031387.1	ARE	AAACCA	327	6	-	Zea mays	cis-acting regulatory element essential for the anaerobic induction
PbrPUB13	Pbr031387.1	ARE	AAACCA	1040	6	+	Zea mays	cis-acting regulatory element essential for the anaerobic induction
PbrPUB13	Pbr031387.1	ARE	AAACCA	1225	6	-	Zea mays	cis-acting regulatory element essential for the anaerobic induction
PbrPUB13	Pbr031387.1	ARE	AAACCA	1786	6	-	Zea mays	cis-acting regulatory element essential for the anaerobic induction
PbrPUB13	Pbr031387.1	ARE	AAACCA	1940	6	+	Zea mays	cis-acting regulatory element essential for the anaerobic induction
PbrPUB13	Pbr031387.1	ARE	AAACCA	2000	6	+	Zea mays	cis-acting regulatory element essential for the anaerobic induction
PbrPUB13	Pbr031387.1	circadian	CAAAGATATC	1550	9	+	Lycopersicon esculentum	cis-acting regulatory element involved in circadian control
PbrPUB13	Pbr031387.1	G-Box	CACGTT	1632	6	-	Pisum sativum	cis-acting regulatory element involved in light responsiveness
PbrPUB13	Pbr031387.1	G-box	TAAACGTG	1630	8	+	Brassica oleracea	cis-acting regulatory element involved in light responsiveness
PbrPUB13	Pbr031387.1	TGACG-motif	TGACG	1639	5	+	Hordeum vulgare	cis-acting regulatory element involved in the MeJA-responsiveness
PbrPUB13	Pbr031387.1	CGTCA-motif	CGTCA	1639	5	-	Hordeum vulgare	cis-acting regulatory element involved in the MeJA-responsiveness
PbrPUB13	Pbr031387.1	O2-site	GATGATGTGG	1648	9	-	Zea mays	cis-acting regulatory element involved in zein metabolism regulation
PbrPUB13	Pbr031387.1	CAAT-box	CAAAT	84	5	+	Pisum sativum	common cis-acting element in promoter and enhancer regions
PbrPUB13	Pbr031387.1	CAAT-box	CAAAT	141	5	-	Pisum sativum	common cis-acting element in promoter and enhancer regions
PbrPUB13	Pbr031387.1	CAAT-box	CAAAT	185	5	+	Pisum sativum	common cis-acting element in promoter and enhancer regions
PbrPUB13	Pbr031387.1	CAAT-box	CCAAT	238	5	+	Arabidopsis thaliana	common cis-acting element in promoter and enhancer regions
PbrPUB13	Pbr031387.1	CAAT-box	CAAAT	335	5	+	Pisum sativum	common cis-acting element in promoter and enhancer regions
PbrPUB13	Pbr031387.1	CAAT-box	CCAAT	636	5	-	Arabidopsis thaliana	common cis-acting element in promoter and enhancer regions
PbrPUB13	Pbr031387.1	CAAT-box	CAAAT	676	5	-	Pisum sativum	common cis-acting element in promoter and enhancer regions
PbrPUB13	Pbr031387.1	CAAT-box	CAAAT	681	5	-	Pisum sativum	common cis-acting element in promoter and enhancer regions
PbrPUB13	Pbr031387.1	CAAT-box	CAAAT	827	5	+	Pisum sativum	common cis-acting element in promoter and enhancer regions
PbrPUB13	Pbr031387.1	CAAT-box	CAAAT	832	5	+	Pisum sativum	common cis-acting element in promoter and enhancer regions
PbrPUB13	Pbr031387.1	CAAT-box	TGCCAAC	889	7	+	Petunia hybrida	common cis-acting element in promoter and enhancer regions
PbrPUB13	Pbr031387.1	CAAT-box	CCAAT	903	5	-	Arabidopsis thaliana	common cis-acting element in promoter and enhancer regions
PbrPUB13	Pbr031387.1	CAAT-box	CAAAT	908	5	+	Pisum sativum	common cis-acting element in promoter and enhancer regions
PbrPUB13	Pbr031387.1	CAAT-box	CCAAT	916	5	-	Arabidopsis thaliana	common cis-acting element in promoter and enhancer regions
PbrPUB13	Pbr031387.1	CAAT-box	CAAAT	924	5	+	Pisum sativum	common cis-acting element in promoter and enhancer regions
PbrPUB13	Pbr031387.1	CAAT-box	CAAAT	1073	5	-	Pisum sativum	common cis-acting element in promoter and enhancer regions
PbrPUB13	Pbr031387.1	CAAT-box	CAAAT	1214	5	-	Pisum sativum	common cis-acting element in promoter and enhancer regions
PbrPUB13	Pbr031387.1	CAAT-box	CAAAT	1310	5	+	Pisum sativum	common cis-acting element in promoter and enhancer regions
PbrPUB13	Pbr031387.1	CAAT-box	CAAAT	1517	5	-	Pisum sativum	common cis-acting element in promoter and enhancer regions
PbrPUB13	Pbr031387.1	CAAT-box	CAAAT	1796	5	-	Pisum sativum	common cis-acting element in promoter and enhancer regions
PbrPUB13	Pbr031387.1	CAAT-box	CAAAT	1804	5	-	Pisum sativum	common cis-acting element in promoter and enhancer regions
PbrPUB13	Pbr031387.1	CAAT-box	CCAAT	1964	5	+	Arabidopsis thaliana	common cis-acting element in promoter and enhancer regions
PbrPUB13	Pbr031387.1	TATA-box	ATTATA	311	6	+	Brassica napus	core promoter element around -30 of transcription start
PbrPUB13	Pbr031387.1	TATA-box	TATAA	312	5	-	Arabidopsis thaliana	core promoter element around -30 of transcription start
PbrPUB13	Pbr031387.1	TATA-box	TATA	313	4	+	Arabidopsis thaliana	core promoter element around -30 of transcription start
PbrPUB13	Pbr031387.1	TATA-box	ATATAA	338	6	+	Brassica oleracea	core promoter element around -30 of transcription start
PbrPUB13	Pbr031387.1	TATA-box	TATA	339	4	+	Arabidopsis thaliana	core promoter element around -30 of transcription start
PbrPUB13	Pbr031387.1	TATA-box	ATTATA	365	6	+	Brassica napus	core promoter element around -30 of transcription start
PbrPUB13	Pbr031387.1	TATA-box	TATAA	366	5	-	Arabidopsis thaliana	core promoter element around -30 of transcription start
PbrPUB13	Pbr031387.1	TATA-box	TATA	367	4	+	Arabidopsis thaliana	core promoter element around -30 of transcription start
PbrPUB13	Pbr031387.1	TATA-box	TATTTAAA	403	8	-	Arabidopsis thaliana	core promoter element around -30 of transcription start
PbrPUB13	Pbr031387.1	TATA-box	TACAAAA	510	7	-	Oryza sativa	core promoter element around -30 of transcription start
PbrPUB13	Pbr031387.1	TATA-box	ATTATA	526	6	+	Brassica napus	core promoter element around -30 of transcription start
PbrPUB13	Pbr031387.1	TATA-box	TATAA	527	5	-	Arabidopsis thaliana	core promoter element around -30 of transcription start
PbrPUB13	Pbr031387.1	TATA-box	TATA	528	4	+	Arabidopsis thaliana	core promoter element around -30 of transcription start
PbrPUB13	Pbr031387.1	TATA-box	ATTATA	650	6	+	Brassica napus	core promoter element around -30 of transcription start
PbrPUB13	Pbr031387.1	TATA-box	TATAA	651	5	-	Arabidopsis thaliana	core promoter element around -30 of transcription start
PbrPUB13	Pbr031387.1	TATA-box	TATA	652	4	+	Arabidopsis thaliana	core promoter element around -30 of transcription start
PbrPUB13	Pbr031387.1	TATA-box	TACAAAA	657	7	+	Oryza sativa	core promoter element around -30 of transcription start
PbrPUB13	Pbr031387.1	TATA-box	TATACA	712	6	-	Helianthus annuus	core promoter element around -30 of transcription start
PbrPUB13	Pbr031387.1	TATA-box	TATA	714	4	+	Arabidopsis thaliana	core promoter element around -30 of transcription start
PbrPUB13	Pbr031387.1	TATA-box	ccTATAAAaa	775	9	-	Arabidopsis thaliana	core promoter element around -30 of transcription start
PbrPUB13	Pbr031387.1	TATA-box	TACAAAA	776	7	-	Oryza sativa	core promoter element around -30 of transcription start
PbrPUB13	Pbr031387.1	TATA-box	TATAAATA	847	8	-	Daucus carota	core promoter element around -30 of transcription start
PbrPUB13	Pbr031387.1	TATA-box	TATAAAT	848	7	-	Brassica juncea	core promoter element around -30 of transcription start
PbrPUB13	Pbr031387.1	TATA-box	taTATAAAtc	849	9	+	Arabidopsis thaliana	core promoter element around -30 of transcription start
PbrPUB13	Pbr031387.1	TATA-box	TATAA	850	5	-	Arabidopsis thaliana	core promoter element around -30 of transcription start
PbrPUB13	Pbr031387.1	TATA-box	TATA	851	4	+	Arabidopsis thaliana	core promoter element around -30 of transcription start
PbrPUB13	Pbr031387.1	TATA-box	TAAAGATT	1091	8	+	Arabidopsis thaliana	core promoter element around -30 of transcription start
PbrPUB13	Pbr031387.1	TATA-box	ATTATA	1119	6	+	Brassica napus	core promoter element around -30 of transcription start
PbrPUB13	Pbr031387.1	TATA-box	TATAA	1120	5	-	Arabidopsis thaliana	core promoter element around -30 of transcription start
PbrPUB13	Pbr031387.1	TATA-box	TATA	1121	4	-	Arabidopsis thaliana	core promoter element around -30 of transcription start
PbrPUB13	Pbr031387.1	TATA-box	TATA	1181	4	-	Arabidopsis thaliana	core promoter element around -30 of transcription start
PbrPUB13	Pbr031387.1	TATA-box	TATAA	1207	5	-	Arabidopsis thaliana	core promoter element around -30 of transcription start
PbrPUB13	Pbr031387.1	TATA-box	TATA	1208	4	-	Arabidopsis thaliana	core promoter element around -30 of transcription start
PbrPUB13	Pbr031387.1	TATA-box	TATAAAA	1466	7	-	Pisum sativum	core promoter element around -30 of transcription start
PbrPUB13	Pbr031387.1	TATA-box	TATAAA	1467	6	-	Helianthus annuus	core promoter element around -30 of transcription start
PbrPUB13	Pbr031387.1	TATA-box	TATAA	1468	5	-	Arabidopsis thaliana	core promoter element around -30 of transcription start
PbrPUB13	Pbr031387.1	TATA-box	TATA	1469	4	-	Arabidopsis thaliana	core promoter element around -30 of transcription start
PbrPUB13	Pbr031387.1	TATA-box	ATTATA	1482	6	+	Brassica napus	core promoter element around -30 of transcription start
PbrPUB13	Pbr031387.1	TATA-box	TATAA	1483	5	-	Arabidopsis thaliana	core promoter element around -30 of transcription start
PbrPUB13	Pbr031387.1	TATA-box	TATA	1484	4	-	Arabidopsis thaliana	core promoter element around -30 of transcription start
PbrPUB13	Pbr031387.1	TATA-box	TATA	1530	4	-	Arabidopsis thaliana	core promoter element around -30 of transcription start
PbrPUB13	Pbr031387.1	TATA-box	TATAAAT	1588	7	-	Brassica juncea	core promoter element around -30 of transcription start
PbrPUB13	Pbr031387.1	TATA-box	TATAAA	1589	6	-	Helianthus annuus	core promoter element around -30 of transcription start
PbrPUB13	Pbr031387.1	TATA-box	TATAA	1590	5	-	Arabidopsis thaliana	core promoter element around -30 of transcription start
PbrPUB13	Pbr031387.1	TATA-box	TATA	1591	4	-	Arabidopsis thaliana	core promoter element around -30 of transcription start
PbrPUB13	Pbr031387.1	TATA-box	TATAAATA	1692	8	-	Daucus carota	core promoter element around -30 of transcription start
PbrPUB13	Pbr031387.1	TATA-box	TATAAAT	1693	7	-	Brassica juncea	core promoter element around -30 of transcription start
PbrPUB13	Pbr031387.1	TATA-box	TATAAA	1694	6	-	Helianthus annuus	core promoter element around -30 of transcription start
PbrPUB13	Pbr031387.1	TATA-box	TATAA	1695	5	-	Arabidopsis thaliana	core promoter element around -30 of transcription start
PbrPUB13	Pbr031387.1	TATA-box	TATA	1696	4	-	Arabidopsis thaliana	core promoter element around -30 of transcription start
PbrPUB13	Pbr031387.1	P-box	CCTTTTG	508	7	+	Oryza sativa	gibberellin-responsive element
PbrPUB13	Pbr031387.1	MRE	AACCTAA	860	7	+	Petroselinum crispum	MYB binding site involved in light responsiveness
PbrPUB13	Pbr031387.1	ATCT-motif	AATCTAATCC	1683	9	-	Pisum sativum	part of a conserved DNA module involved in light responsiveness
PbrPUB13	Pbr031387.1	Box 4	ATTAAT	374	6	+	Petroselinum crispum	part of a conserved DNA module involved in light responsiveness
PbrPUB13	Pbr031387.1	Box 4	ATTAAT	452	6	+	Petroselinum crispum	part of a conserved DNA module involved in light responsiveness
PbrPUB13	Pbr031387.1	Box 4	ATTAAT	641	6	+	Petroselinum crispum	part of a conserved DNA module involved in light responsiveness
PbrPUB13	Pbr031387.1	Box 4	ATTAAT	1429	6	-	Petroselinum crispum	part of a conserved DNA module involved in light responsiveness
PbrPUB13	Pbr031387.1	I-box	AAGATAAGGCT	1141	10	+	Gossypium hirsutum	part of a light responsive element
PbrPUB13	Pbr031387.1	GATA-motif	AAGATAAGATT	1682	10	+	Arabidopsis thaliana	part of a light responsive element
PbrPUB13	Pbr031387.1	TCCC-motif	TCTCCCT	1744	7	-	Spinacia oleracea	part of a light responsive element
PbrPUB13	Pbr031387.1	TCCC-motif	TCTCCCT	1754	7	-	Spinacia oleracea	part of a light responsive element
PbrPUB14	Pbr031385.1	TC-rich repeats	ATTCTCTAAC	2003	9	+	Nicotiana tabacum	cis-acting element involved in defense and stress responsiveness
PbrPUB14	Pbr031385.1	ACE	CTAACGTATT	1632	9	+	Petroselinum crispum	cis-acting element involved in light responsiveness
PbrPUB14	Pbr031385.1	TCA-element	CCATCTTTTT	801	9	+	Nicotiana tabacum	cis-acting element involved in salicylic acid responsiveness
PbrPUB14	Pbr031385.1	ARE	AAACCA	518	6	-	Zea mays	cis-acting regulatory element essential for the anaerobic induction
PbrPUB14	Pbr031385.1	ARE	AAACCA	1354	6	+	Zea mays	cis-acting regulatory element essential for the anaerobic induction
PbrPUB14	Pbr031385.1	ARE	AAACCA	1522	6	+	Zea mays	cis-acting regulatory element essential for the anaerobic induction
PbrPUB14	Pbr031385.1	CAAT-box	CAAAT	160	5	-	Pisum sativum	common cis-acting element in promoter and enhancer regions
PbrPUB14	Pbr031385.1	CAAT-box	CAAAT	297	5	-	Pisum sativum	common cis-acting element in promoter and enhancer regions
PbrPUB14	Pbr031385.1	CAAT-box	CAAAT	333	5	+	Pisum sativum	common cis-acting element in promoter and enhancer regions
PbrPUB14	Pbr031385.1	CAAT-box	CAAAT	353	5	+	Pisum sativum	common cis-acting element in promoter and enhancer regions
PbrPUB14	Pbr031385.1	CAAT-box	CAAAT	515	5	-	Pisum sativum	common cis-acting element in promoter and enhancer regions
PbrPUB14	Pbr031385.1	CAAT-box	CAAAT	567	5	-	Pisum sativum	common cis-acting element in promoter and enhancer regions
PbrPUB14	Pbr031385.1	CAAT-box	CAAAT	618	5	-	Pisum sativum	common cis-acting element in promoter and enhancer regions
PbrPUB14	Pbr031385.1	CAAT-box	CAAAT	736	5	-	Pisum sativum	common cis-acting element in promoter and enhancer regions
PbrPUB14	Pbr031385.1	CAAT-box	CCAAT	774	5	+	Arabidopsis thaliana	common cis-acting element in promoter and enhancer regions
PbrPUB14	Pbr031385.1	CAAT-box	CCCAATTT	855	8	-	Arabidopsis thaliana	common cis-acting element in promoter and enhancer regions
PbrPUB14	Pbr031385.1	CAAT-box	CCAAT	857	5	-	Arabidopsis thaliana	common cis-acting element in promoter and enhancer regions
PbrPUB14	Pbr031385.1	CAAT-box	CCAAT	885	5	-	Arabidopsis thaliana	common cis-acting element in promoter and enhancer regions
PbrPUB14	Pbr031385.1	CAAT-box	CAAAT	1116	5	-	Pisum sativum	common cis-acting element in promoter and enhancer regions
PbrPUB14	Pbr031385.1	CAAT-box	CCAAT	1235	5	+	Arabidopsis thaliana	common cis-acting element in promoter and enhancer regions
PbrPUB14	Pbr031385.1	CAAT-box	CCAAT	1427	5	+	Arabidopsis thaliana	common cis-acting element in promoter and enhancer regions
PbrPUB14	Pbr031385.1	CAAT-box	CAAAT	1458	5	+	Pisum sativum	common cis-acting element in promoter and enhancer regions
PbrPUB14	Pbr031385.1	CAAT-box	CAAAT	1470	5	+	Pisum sativum	common cis-acting element in promoter and enhancer regions
PbrPUB14	Pbr031385.1	CAAT-box	CAAAT	1710	5	+	Pisum sativum	common cis-acting element in promoter and enhancer regions
PbrPUB14	Pbr031385.1	CAAT-box	CAAAT	1772	5	-	Pisum sativum	common cis-acting element in promoter and enhancer regions
PbrPUB14	Pbr031385.1	CAAT-box	CAAAT	1882	5	+	Pisum sativum	common cis-acting element in promoter and enhancer regions
PbrPUB14	Pbr031385.1	TATA-box	ATATAT	302	6	+	Brassica napus	core promoter element around -30 of transcription start
PbrPUB14	Pbr031385.1	TATA-box	TATA	303	4	+	Arabidopsis thaliana	core promoter element around -30 of transcription start
PbrPUB14	Pbr031385.1	TATA-box	TATTTAAA	305	8	+	Arabidopsis thaliana	core promoter element around -30 of transcription start
PbrPUB14	Pbr031385.1	TATA-box	TATA	682	4	+	Arabidopsis thaliana	core promoter element around -30 of transcription start
PbrPUB14	Pbr031385.1	TATA-box	TATAAA	720	6	-	Helianthus annuus	core promoter element around -30 of transcription start
PbrPUB14	Pbr031385.1	TATA-box	TATAA	721	5	-	Arabidopsis thaliana	core promoter element around -30 of transcription start
PbrPUB14	Pbr031385.1	TATA-box	TATA	722	4	+	Arabidopsis thaliana	core promoter element around -30 of transcription start
PbrPUB14	Pbr031385.1	TATA-box	TATAAAA	832	7	-	Pisum sativum	core promoter element around -30 of transcription start
PbrPUB14	Pbr031385.1	TATA-box	TATAAA	833	6	-	Helianthus annuus	core promoter element around -30 of transcription start
PbrPUB14	Pbr031385.1	TATA-box	TATAA	834	5	-	Arabidopsis thaliana	core promoter element around -30 of transcription start
PbrPUB14	Pbr031385.1	TATA-box	TATA	835	4	+	Arabidopsis thaliana	core promoter element around -30 of transcription start
PbrPUB14	Pbr031385.1	TATA-box	TATACA	963	6	-	Helianthus annuus	core promoter element around -30 of transcription start
PbrPUB14	Pbr031385.1	TATA-box	TATA	965	4	+	Arabidopsis thaliana	core promoter element around -30 of transcription start
PbrPUB14	Pbr031385.1	TATA-box	TATTTAAA	1009	8	-	Arabidopsis thaliana	core promoter element around -30 of transcription start
PbrPUB14	Pbr031385.1	TATA-box	ATTATA	1153	6	+	Brassica napus	core promoter element around -30 of transcription start
PbrPUB14	Pbr031385.1	TATA-box	TATAA	1154	5	-	Arabidopsis thaliana	core promoter element around -30 of transcription start
PbrPUB14	Pbr031385.1	TATA-box	TATA	1155	4	-	Arabidopsis thaliana	core promoter element around -30 of transcription start
PbrPUB14	Pbr031385.1	TATA-box	ccTATAAAaa	1370	9	+	Arabidopsis thaliana	core promoter element around -30 of transcription start
PbrPUB14	Pbr031385.1	TATA-box	TATAAAA	1586	7	-	Pisum sativum	core promoter element around -30 of transcription start
PbrPUB14	Pbr031385.1	TATA-box	TATAAA	1587	6	-	Helianthus annuus	core promoter element around -30 of transcription start
PbrPUB14	Pbr031385.1	TATA-box	TATAA	1588	5	-	Arabidopsis thaliana	core promoter element around -30 of transcription start
PbrPUB14	Pbr031385.1	TATA-box	TATA	1589	4	-	Arabidopsis thaliana	core promoter element around -30 of transcription start
PbrPUB14	Pbr031385.1	TATA-box	TATA	1594	4	-	Arabidopsis thaliana	core promoter element around -30 of transcription start
PbrPUB14	Pbr031385.1	TATA-box	ATTATA	1615	6	+	Brassica napus	core promoter element around -30 of transcription start
PbrPUB14	Pbr031385.1	TATA-box	TATAA	1616	5	-	Arabidopsis thaliana	core promoter element around -30 of transcription start
PbrPUB14	Pbr031385.1	TATA-box	TATA	1617	4	-	Arabidopsis thaliana	core promoter element around -30 of transcription start
PbrPUB14	Pbr031385.1	TATA-box	ATTATA	1623	6	+	Brassica napus	core promoter element around -30 of transcription start
PbrPUB14	Pbr031385.1	TATA-box	TATAA	1624	5	-	Arabidopsis thaliana	core promoter element around -30 of transcription start
PbrPUB14	Pbr031385.1	TATA-box	TATA	1625	4	-	Arabidopsis thaliana	core promoter element around -30 of transcription start
PbrPUB14	Pbr031385.1	TATA-box	ATATAT	1671	6	-	Brassica napus	core promoter element around -30 of transcription start
PbrPUB14	Pbr031385.1	TATA-box	TATATTTATATTT	1672	12	+	Avena sativa	core promoter element around -30 of transcription start
PbrPUB14	Pbr031385.1	TATA-box	ATATAT	1693	6	-	Brassica napus	core promoter element around -30 of transcription start
PbrPUB14	Pbr031385.1	TATA-box	TATA	1694	4	-	Arabidopsis thaliana	core promoter element around -30 of transcription start
PbrPUB14	Pbr031385.1	TATA-box	TATA	1733	4	-	Arabidopsis thaliana	core promoter element around -30 of transcription start
PbrPUB14	Pbr031385.1	TATA-box	ATATAT	1865	6	-	Brassica napus	core promoter element around -30 of transcription start
PbrPUB14	Pbr031385.1	TATA-box	TATA	1866	4	-	Arabidopsis thaliana	core promoter element around -30 of transcription start
PbrPUB14	Pbr031385.1	TATA-box	ccTATAAAaa	1919	9	+	Arabidopsis thaliana	core promoter element around -30 of transcription start
PbrPUB14	Pbr031385.1	TATA-box	TATA	1921	4	-	Arabidopsis thaliana	core promoter element around -30 of transcription start
PbrPUB14	Pbr031385.1	GT1-motif	GGTTAAT	153	7	-	Avena sativa	light responsive element
PbrPUB14	Pbr031385.1	GT1-motif	GGTTAA	154	6	-	Arabidopsis thaliana	light responsive element
PbrPUB14	Pbr031385.1	GT1-motif	GGTTAA	221	6	+	Arabidopsis thaliana	light responsive element
PbrPUB14	Pbr031385.1	GT1-motif	GGTTAA	314	6	+	Arabidopsis thaliana	light responsive element
PbrPUB14	Pbr031385.1	GT1-motif	GGTTAA	1228	6	+	Arabidopsis thaliana	light responsive element
PbrPUB14	Pbr031385.1	MBS	CAACTG	1421	6	+	Arabidopsis thaliana	MYB binding site involved in drought-inducibility
PbrPUB14	Pbr031385.1	MRE	AACCTAA	1170	7	-	Petroselinum crispum	MYB binding site involved in light responsiveness
PbrPUB14	Pbr031385.1	Box 4	ATTAAT	1667	6	-	Petroselinum crispum	part of a conserved DNA module involved in light responsiveness
PbrPUB14	Pbr031385.1	Box 4	ATTAAT	1858	6	-	Petroselinum crispum	part of a conserved DNA module involved in light responsiveness
PbrPUB14	Pbr031385.1	Gap-box	CAAATGAA(A/G)A	353	9.5	+	Arabidopsis thaliana	part of a light responsive element
PbrPUB14	Pbr031385.1	chs-CMA1a	TTACTTAA	750	8	-	Daucus carota	part of a light responsive element
PbrPUB14	Pbr031385.1	chs-CMA1a	TTACTTAA	1653	8	+	Daucus carota	part of a light responsive element
PbrPUB14	Pbr031385.1	chs-CMA1a	TTACTTAA	1826	8	+	Daucus carota	part of a light responsive element
PbrPUB14	Pbr031385.1	Box III	atCATTTTCACt	1022	11	-	Pisum sativum	protein binding site
PbrPUB15	Pbr026702.1	TGA-element	AACGAC	320	6	+	Brassica oleracea	auxin-responsive element
PbrPUB15	Pbr026702.1	TGA-element	AACGAC	1992	6	-	Brassica oleracea	auxin-responsive element
PbrPUB15	Pbr026702.1	MSA-like	(T/C)C(T/C)AACGG(T/C)(T/C)A	1076	8.5	-	Catharanthus roseus	cis-acting element involved in cell cycle regulation
PbrPUB15	Pbr026702.1	MSA-like	TCAAACGGT	1078	9	-	Catharanthus roseus	cis-acting element involved in cell cycle regulation
PbrPUB15	Pbr026702.1	ACE	CTAACGTATT	1344	9	+	Petroselinum crispum	cis-acting element involved in light responsiveness
PbrPUB15	Pbr026702.1	ABRE	ACGTG	66	5	-	Arabidopsis thaliana	cis-acting element involved in the abscisic acid responsiveness
PbrPUB15	Pbr026702.1	ABRE	AACCCGG	1265	7	-	Arabidopsis thaliana	cis-acting element involved in the abscisic acid responsiveness
PbrPUB15	Pbr026702.1	ABRE	ACGTG	1802	5	-	Arabidopsis thaliana	cis-acting element involved in the abscisic acid responsiveness
PbrPUB15	Pbr026702.1	ABRE	ACGTG	1886	5	-	Arabidopsis thaliana	cis-acting element involved in the abscisic acid responsiveness
PbrPUB15	Pbr026702.1	circadian	CAAAGATATC	593	9	-	Lycopersicon esculentum	cis-acting regulatory element involved in circadian control
PbrPUB15	Pbr026702.1	G-Box	CACGTT	1886	6	+	Pisum sativum	cis-acting regulatory element involved in light responsiveness
PbrPUB15	Pbr026702.1	G-box	TACGTG	66	6	-	Arabidopsis thaliana	cis-acting regulatory element involved in light responsiveness
PbrPUB15	Pbr026702.1	G-box	TACGTG	1802	6	-	Arabidopsis thaliana	cis-acting regulatory element involved in light responsiveness
PbrPUB15	Pbr026702.1	RY-element	CATGCATG	490	8	+	Helianthus annuus	cis-acting regulatory element involved in seed-specific regulation
PbrPUB15	Pbr026702.1	CAAT-box	CCAAT	127	5	-	Arabidopsis thaliana	common cis-acting element in promoter and enhancer regions
PbrPUB15	Pbr026702.1	CAAT-box	CAAAT	199	5	-	Pisum sativum	common cis-acting element in promoter and enhancer regions
PbrPUB15	Pbr026702.1	CAAT-box	CAAAT	240	5	+	Pisum sativum	common cis-acting element in promoter and enhancer regions
PbrPUB15	Pbr026702.1	CAAT-box	CAAAT	298	5	-	Pisum sativum	common cis-acting element in promoter and enhancer regions
PbrPUB15	Pbr026702.1	CAAT-box	CCAAT	468	5	-	Arabidopsis thaliana	common cis-acting element in promoter and enhancer regions
PbrPUB15	Pbr026702.1	CAAT-box	CAAAT	502	5	-	Pisum sativum	common cis-acting element in promoter and enhancer regions
PbrPUB15	Pbr026702.1	CAAT-box	CCAAT	616	5	+	Arabidopsis thaliana	common cis-acting element in promoter and enhancer regions
PbrPUB15	Pbr026702.1	CAAT-box	CAAAT	718	5	+	Pisum sativum	common cis-acting element in promoter and enhancer regions
PbrPUB15	Pbr026702.1	CAAT-box	CAAAT	807	5	+	Pisum sativum	common cis-acting element in promoter and enhancer regions
PbrPUB15	Pbr026702.1	CAAT-box	CCAAT	832	5	+	Arabidopsis thaliana	common cis-acting element in promoter and enhancer regions
PbrPUB15	Pbr026702.1	CAAT-box	CCAAT	993	5	+	Arabidopsis thaliana	common cis-acting element in promoter and enhancer regions
PbrPUB15	Pbr026702.1	CAAT-box	CCAAT	1113	5	+	Arabidopsis thaliana	common cis-acting element in promoter and enhancer regions
PbrPUB15	Pbr026702.1	CAAT-box	CCAAT	1142	5	+	Arabidopsis thaliana	common cis-acting element in promoter and enhancer regions
PbrPUB15	Pbr026702.1	CAAT-box	CAAAT	1276	5	+	Pisum sativum	common cis-acting element in promoter and enhancer regions
PbrPUB15	Pbr026702.1	CAAT-box	CCCAATTT	1277	8	-	Arabidopsis thaliana	common cis-acting element in promoter and enhancer regions
PbrPUB15	Pbr026702.1	CAAT-box	CCAAT	1279	5	-	Arabidopsis thaliana	common cis-acting element in promoter and enhancer regions
PbrPUB15	Pbr026702.1	CAAT-box	CCCAATTT	1561	8	-	Arabidopsis thaliana	common cis-acting element in promoter and enhancer regions
PbrPUB15	Pbr026702.1	CAAT-box	CCAAT	1563	5	-	Arabidopsis thaliana	common cis-acting element in promoter and enhancer regions
PbrPUB15	Pbr026702.1	CAAT-box	CAAAT	1651	5	-	Pisum sativum	common cis-acting element in promoter and enhancer regions
PbrPUB15	Pbr026702.1	CAAT-box	CAAAT	1850	5	+	Pisum sativum	common cis-acting element in promoter and enhancer regions
PbrPUB15	Pbr026702.1	CAAT-box	CCAAT	1859	5	+	Arabidopsis thaliana	common cis-acting element in promoter and enhancer regions
PbrPUB15	Pbr026702.1	CAAT-box	CCAAT	1862	5	-	Arabidopsis thaliana	common cis-acting element in promoter and enhancer regions
PbrPUB15	Pbr026702.1	CAAT-box	CAAAT	1988	5	-	Pisum sativum	common cis-acting element in promoter and enhancer regions
PbrPUB15	Pbr026702.1	TATA-box	TATAA	99	5	-	Arabidopsis thaliana	core promoter element around -30 of transcription start
PbrPUB15	Pbr026702.1	TATA-box	TATA	100	4	+	Arabidopsis thaliana	core promoter element around -30 of transcription start
PbrPUB15	Pbr026702.1	TATA-box	TATAAA	152	6	-	Helianthus annuus	core promoter element around -30 of transcription start
PbrPUB15	Pbr026702.1	TATA-box	TATAA	153	5	-	Arabidopsis thaliana	core promoter element around -30 of transcription start
PbrPUB15	Pbr026702.1	TATA-box	TATA	154	4	+	Arabidopsis thaliana	core promoter element around -30 of transcription start
PbrPUB15	Pbr026702.1	TATA-box	ATTATA	173	6	+	Brassica napus	core promoter element around -30 of transcription start
PbrPUB15	Pbr026702.1	TATA-box	TATAA	174	5	-	Arabidopsis thaliana	core promoter element around -30 of transcription start
PbrPUB15	Pbr026702.1	TATA-box	TATA	175	4	+	Arabidopsis thaliana	core promoter element around -30 of transcription start
PbrPUB15	Pbr026702.1	TATA-box	ccTATAAAaa	185	9	+	Arabidopsis thaliana	core promoter element around -30 of transcription start
PbrPUB15	Pbr026702.1	TATA-box	TATA	187	4	+	Arabidopsis thaliana	core promoter element around -30 of transcription start
PbrPUB15	Pbr026702.1	TATA-box	TATACA	245	6	-	Helianthus annuus	core promoter element around -30 of transcription start
PbrPUB15	Pbr026702.1	TATA-box	TATA	247	4	+	Arabidopsis thaliana	core promoter element around -30 of transcription start
PbrPUB15	Pbr026702.1	TATA-box	TATATA	293	6	+	Arabidopsis thaliana	core promoter element around -30 of transcription start
PbrPUB15	Pbr026702.1	TATA-box	ATATAT	294	6	+	Brassica napus	core promoter element around -30 of transcription start
PbrPUB15	Pbr026702.1	TATA-box	TATA	295	4	+	Arabidopsis thaliana	core promoter element around -30 of transcription start
PbrPUB15	Pbr026702.1	TATA-box	TACAAAA	342	7	-	Oryza sativa	core promoter element around -30 of transcription start
PbrPUB15	Pbr026702.1	TATA-box	TACAAAA	360	7	+	Oryza sativa	core promoter element around -30 of transcription start
PbrPUB15	Pbr026702.1	TATA-box	TACAAAA	399	7	+	Oryza sativa	core promoter element around -30 of transcription start
PbrPUB15	Pbr026702.1	TATA-box	TACAAAA	656	7	-	Oryza sativa	core promoter element around -30 of transcription start
PbrPUB15	Pbr026702.1	TATA-box	TATAA	981	5	-	Arabidopsis thaliana	core promoter element around -30 of transcription start
PbrPUB15	Pbr026702.1	TATA-box	TATA	982	4	+	Arabidopsis thaliana	core promoter element around -30 of transcription start
PbrPUB15	Pbr026702.1	TATA-box	TAAAGATT	1728	8	+	Arabidopsis thaliana	core promoter element around -30 of transcription start
PbrPUB15	Pbr026702.1	GARE-motif	TCTGTTG	1891	7	+	Brassica oleracea	gibberellin-responsive element
PbrPUB15	Pbr026702.1	AAAC-motif	CAATCAAAACCT	1378	11	-	Spinacia oleracea	light responsive element
PbrPUB15	Pbr026702.1	GT1-motif	GGTTAAT	789	7	-	Avena sativa	light responsive element
PbrPUB15	Pbr026702.1	GT1-motif	GGTTAA	790	6	-	Arabidopsis thaliana	light responsive element
PbrPUB15	Pbr026702.1	3-AF1 binding site	TAAGAGAGGAA	53	10	-	Solanum tuberosum	light responsive element
PbrPUB15	Pbr026702.1	ATCT-motif	AATCTAATCC	949	9	-	Pisum sativum	part of a conserved DNA module involved in light responsiveness
PbrPUB15	Pbr026702.1	TCT-motif	TCTTAC	713	6	+	Arabidopsis thaliana	part of a light responsive element
PbrPUB15	Pbr026702.1	AE-box	AGAAACTT	1013	8	-	Arabidopsis thaliana	part of a module for light response
PbrPUB16	Pbr000535.1	TGA-element	AACGAC	983	6	+	Brassica oleracea	auxin-responsive element
PbrPUB16	Pbr000535.1	AT-rich element	ATAGAAATCAA	227	10	-	Glycine max	binding site of AT-rich DNA binding protein (ATBP-1)
PbrPUB16	Pbr000535.1	TC-rich repeats	GTTTTCTTAC	1295	9	+	Nicotiana tabacum	cis-acting element involved in defense and stress responsiveness
PbrPUB16	Pbr000535.1	LTR	CCGAAA	716	6	+	Hordeum vulgare	cis-acting element involved in low-temperature responsiveness
PbrPUB16	Pbr000535.1	ABRE	ACGTG	433	5	-	Arabidopsis thaliana	cis-acting element involved in the abscisic acid responsiveness
PbrPUB16	Pbr000535.1	ABRE	ACGTG	711	5	-	Arabidopsis thaliana	cis-acting element involved in the abscisic acid responsiveness
PbrPUB16	Pbr000535.1	ABRE	ACGTG	839	5	+	Arabidopsis thaliana	cis-acting element involved in the abscisic acid responsiveness
PbrPUB16	Pbr000535.1	ABRE	ACGTG	1000	5	-	Arabidopsis thaliana	cis-acting element involved in the abscisic acid responsiveness
PbrPUB16	Pbr000535.1	ABRE	ACGTG	1047	5	-	Arabidopsis thaliana	cis-acting element involved in the abscisic acid responsiveness
PbrPUB16	Pbr000535.1	ABRE	TACGGTC	1157	7	+	Arabidopsis thaliana	cis-acting element involved in the abscisic acid responsiveness
PbrPUB16	Pbr000535.1	ARE	AAACCA	228	6	-	Zea mays	cis-acting regulatory element essential for the anaerobic induction
PbrPUB16	Pbr000535.1	circadian	CAAAGATATC	129	9	+	Lycopersicon esculentum	cis-acting regulatory element involved in circadian control
PbrPUB16	Pbr000535.1	G-box	CACGTC	711	6	+	Zea mays	cis-acting regulatory element involved in light responsiveness
PbrPUB16	Pbr000535.1	G-box	TACGTG	838	6	+	Arabidopsis thaliana	cis-acting regulatory element involved in light responsiveness
PbrPUB16	Pbr000535.1	G-box	TACGTG	1000	6	-	Arabidopsis thaliana	cis-acting regulatory element involved in light responsiveness
PbrPUB16	Pbr000535.1	G-box	TAACACGTAG	1044	9	+	Brassica oleracea	cis-acting regulatory element involved in light responsiveness
PbrPUB16	Pbr000535.1	G-box	TACGTG	1047	6	-	Arabidopsis thaliana	cis-acting regulatory element involved in light responsiveness
PbrPUB16	Pbr000535.1	G-Box	CACGTT	433	6	+	Pisum sativum	cis-acting regulatory element involved in light responsiveness
PbrPUB16	Pbr000535.1	TGACG-motif	TGACG	761	5	-	Hordeum vulgare	cis-acting regulatory element involved in the MeJA-responsiveness
PbrPUB16	Pbr000535.1	TGACG-motif	TGACG	1086	5	+	Hordeum vulgare	cis-acting regulatory element involved in the MeJA-responsiveness
PbrPUB16	Pbr000535.1	TGACG-motif	TGACG	1886	5	-	Hordeum vulgare	cis-acting regulatory element involved in the MeJA-responsiveness
PbrPUB16	Pbr000535.1	CGTCA-motif	CGTCA	761	5	+	Hordeum vulgare	cis-acting regulatory element involved in the MeJA-responsiveness
PbrPUB16	Pbr000535.1	CGTCA-motif	CGTCA	1086	5	-	Hordeum vulgare	cis-acting regulatory element involved in the MeJA-responsiveness
PbrPUB16	Pbr000535.1	CGTCA-motif	CGTCA	1886	5	+	Hordeum vulgare	cis-acting regulatory element involved in the MeJA-responsiveness
PbrPUB16	Pbr000535.1	CAT-box	GCCACT	967	6	-	Arabidopsis thaliana	cis-acting regulatory element related to meristem expression
PbrPUB16	Pbr000535.1	CAAT-box	CCAAT	38	5	+	Arabidopsis thaliana	common cis-acting element in promoter and enhancer regions
PbrPUB16	Pbr000535.1	CAAT-box	CAAAT	255	5	-	Pisum sativum	common cis-acting element in promoter and enhancer regions
PbrPUB16	Pbr000535.1	CAAT-box	CAAAT	280	5	-	Pisum sativum	common cis-acting element in promoter and enhancer regions
PbrPUB16	Pbr000535.1	CAAT-box	CAAAT	345	5	+	Pisum sativum	common cis-acting element in promoter and enhancer regions
PbrPUB16	Pbr000535.1	CAAT-box	CAAAT	393	5	-	Pisum sativum	common cis-acting element in promoter and enhancer regions
PbrPUB16	Pbr000535.1	CAAT-box	CAAAT	407	5	-	Pisum sativum	common cis-acting element in promoter and enhancer regions
PbrPUB16	Pbr000535.1	CAAT-box	CCAAT	506	5	+	Arabidopsis thaliana	common cis-acting element in promoter and enhancer regions
PbrPUB16	Pbr000535.1	CAAT-box	CAAAT	557	5	+	Pisum sativum	common cis-acting element in promoter and enhancer regions
PbrPUB16	Pbr000535.1	CAAT-box	CAAAT	694	5	-	Pisum sativum	common cis-acting element in promoter and enhancer regions
PbrPUB16	Pbr000535.1	CAAT-box	CAAAT	739	5	-	Pisum sativum	common cis-acting element in promoter and enhancer regions
PbrPUB16	Pbr000535.1	CAAT-box	CAAAT	796	5	-	Pisum sativum	common cis-acting element in promoter and enhancer regions
PbrPUB16	Pbr000535.1	CAAT-box	CAAAT	832	5	+	Pisum sativum	common cis-acting element in promoter and enhancer regions
PbrPUB16	Pbr000535.1	CAAT-box	CAAAT	988	5	+	Pisum sativum	common cis-acting element in promoter and enhancer regions
PbrPUB16	Pbr000535.1	CAAT-box	CCAAT	1133	5	+	Arabidopsis thaliana	common cis-acting element in promoter and enhancer regions
PbrPUB16	Pbr000535.1	CAAT-box	CCAAT	1696	5	-	Arabidopsis thaliana	common cis-acting element in promoter and enhancer regions
PbrPUB16	Pbr000535.1	CAAT-box	CAAAT	1746	5	+	Pisum sativum	common cis-acting element in promoter and enhancer regions
PbrPUB16	Pbr000535.1	CAAT-box	CCAAT	1944	5	+	Arabidopsis thaliana	common cis-acting element in promoter and enhancer regions
PbrPUB16	Pbr000535.1	TATA-box	ATTATA	23	6	+	Brassica napus	core promoter element around -30 of transcription start
PbrPUB16	Pbr000535.1	TATA-box	TATAA	24	5	-	Arabidopsis thaliana	core promoter element around -30 of transcription start
PbrPUB16	Pbr000535.1	TATA-box	TATA	25	4	+	Arabidopsis thaliana	core promoter element around -30 of transcription start
PbrPUB16	Pbr000535.1	TATA-box	taTATAAAtc	245	9	-	Arabidopsis thaliana	core promoter element around -30 of transcription start
PbrPUB16	Pbr000535.1	TATA-box	TATTTAAA	265	8	-	Arabidopsis thaliana	core promoter element around -30 of transcription start
PbrPUB16	Pbr000535.1	TATA-box	ATATAT	686	6	+	Brassica napus	core promoter element around -30 of transcription start
PbrPUB16	Pbr000535.1	TATA-box	TATATA	687	6	+	Arabidopsis thaliana	core promoter element around -30 of transcription start
PbrPUB16	Pbr000535.1	TATA-box	ATATAT	688	6	+	Brassica napus	core promoter element around -30 of transcription start
PbrPUB16	Pbr000535.1	TATA-box	TATATA	689	6	+	Arabidopsis thaliana	core promoter element around -30 of transcription start
PbrPUB16	Pbr000535.1	TATA-box	ATATAT	690	6	+	Brassica napus	core promoter element around -30 of transcription start
PbrPUB16	Pbr000535.1	TATA-box	TATA	691	4	+	Arabidopsis thaliana	core promoter element around -30 of transcription start
PbrPUB16	Pbr000535.1	TATA-box	TACATAAA	1091	8	-	Oryza sativa	core promoter element around -30 of transcription start
PbrPUB16	Pbr000535.1	TATA-box	TATAA	1240	5	-	Arabidopsis thaliana	core promoter element around -30 of transcription start
PbrPUB16	Pbr000535.1	TATA-box	TATA	1241	4	-	Arabidopsis thaliana	core promoter element around -30 of transcription start
PbrPUB16	Pbr000535.1	TATA-box	ATTATA	1266	6	+	Brassica napus	core promoter element around -30 of transcription start
PbrPUB16	Pbr000535.1	TATA-box	TATAA	1267	5	-	Arabidopsis thaliana	core promoter element around -30 of transcription start
PbrPUB16	Pbr000535.1	TATA-box	TATA	1268	4	-	Arabidopsis thaliana	core promoter element around -30 of transcription start
PbrPUB16	Pbr000535.1	TATA-box	ATATAT	1291	6	-	Brassica napus	core promoter element around -30 of transcription start
PbrPUB16	Pbr000535.1	TATA-box	TATA	1292	4	-	Arabidopsis thaliana	core promoter element around -30 of transcription start
PbrPUB16	Pbr000535.1	TATA-box	ATATAT	1339	6	-	Brassica napus	core promoter element around -30 of transcription start
PbrPUB16	Pbr000535.1	TATA-box	TATA	1340	4	-	Arabidopsis thaliana	core promoter element around -30 of transcription start
PbrPUB16	Pbr000535.1	TATA-box	ATATAT	1518	6	-	Brassica napus	core promoter element around -30 of transcription start
PbrPUB16	Pbr000535.1	TATA-box	TATATA	1519	6	-	Arabidopsis thaliana	core promoter element around -30 of transcription start
PbrPUB16	Pbr000535.1	TATA-box	ATATAA	1520	6	+	Brassica oleracea	core promoter element around -30 of transcription start
PbrPUB16	Pbr000535.1	TATA-box	TATA	1521	4	-	Arabidopsis thaliana	core promoter element around -30 of transcription start
PbrPUB16	Pbr000535.1	TATA-box	TATA	1535	4	-	Arabidopsis thaliana	core promoter element around -30 of transcription start
PbrPUB16	Pbr000535.1	TATA-box	TATA	1761	4	-	Arabidopsis thaliana	core promoter element around -30 of transcription start
PbrPUB16	Pbr000535.1	MBS	CAACTG	875	6	-	Arabidopsis thaliana	MYB binding site involved in drought-inducibility
PbrPUB16	Pbr000535.1	MBS	CAACTG	1993	6	-	Arabidopsis thaliana	MYB binding site involved in drought-inducibility
PbrPUB16	Pbr000535.1	MRE	AACCTAA	289	7	+	Petroselinum crispum	MYB binding site involved in light responsiveness
PbrPUB16	Pbr000535.1	ATCT-motif	AATCTAATCC	1775	9	+	Pisum sativum	part of a conserved DNA module involved in light responsiveness
PbrPUB16	Pbr000535.1	Box 4	ATTAAT	327	6	+	Petroselinum crispum	part of a conserved DNA module involved in light responsiveness
PbrPUB16	Pbr000535.1	Box 4	ATTAAT	333	6	+	Petroselinum crispum	part of a conserved DNA module involved in light responsiveness
PbrPUB16	Pbr000535.1	Box 4	ATTAAT	1502	6	-	Petroselinum crispum	part of a conserved DNA module involved in light responsiveness
PbrPUB16	Pbr000535.1	CAG-motif	GAAAGGCAGAC	1793	10	-	Arabidopsis thaliana	part of a light response element
PbrPUB16	Pbr000535.1	GATA-motif	GATAGGG	894	7	+	Pisum sativum	part of a light responsive element
PbrPUB16	Pbr000535.1	Box II	ACACGTAGA	1046	9	+	Arabidopsis thaliana	part of a light responsive element
PbrPUB16	Pbr000535.1	TCT-motif	TCTTAC	1299	6	+	Arabidopsis thaliana	part of a light responsive element
PbrPUB16	Pbr000535.1	TCT-motif	TCTTAC	1468	6	-	Arabidopsis thaliana	part of a light responsive element
PbrPUB16	Pbr000535.1	TCT-motif	TCTTAC	1480	6	+	Arabidopsis thaliana	part of a light responsive element
PbrPUB16	Pbr000535.1	chs-CMA1a	TTACTTAA	359	8	-	Daucus carota	part of a light responsive element
PbrPUB16	Pbr000535.1	AT1-motif	AATTATTTTTTATT	721	13	+	Solanum tuberosum	part of a light responsive module
PbrPUB16	Pbr000535.1	AE-box	AGAAACAA	2000	8	-	Arabidopsis thaliana	part of a module for light response
PbrPUB17	Pbr000230.1	TGA-element	AACGAC	932	6	-	Brassica oleracea	auxin-responsive element
PbrPUB17	Pbr000230.1	LTR	CCGAAA	1937	6	+	Hordeum vulgare	cis-acting element involved in low-temperature responsiveness
PbrPUB17	Pbr000230.1	ABRE	ACGTG	226	5	-	Arabidopsis thaliana	cis-acting element involved in the abscisic acid responsiveness
PbrPUB17	Pbr000230.1	ABRE	ACGTG	823	5	+	Arabidopsis thaliana	cis-acting element involved in the abscisic acid responsiveness
PbrPUB17	Pbr000230.1	ABRE	CACGTG	845	6	+	Arabidopsis thaliana	cis-acting element involved in the abscisic acid responsiveness
PbrPUB17	Pbr000230.1	ABRE	ACGTG	846	5	+	Arabidopsis thaliana	cis-acting element involved in the abscisic acid responsiveness
PbrPUB17	Pbr000230.1	ABRE	ACGTG	1269	5	-	Arabidopsis thaliana	cis-acting element involved in the abscisic acid responsiveness
PbrPUB17	Pbr000230.1	A-box	CCGTCC	199	6	-	Petroselinum crispum	cis-acting regulatory element
PbrPUB17	Pbr000230.1	AuxRR-core	GGTCCAT	214	7	+	Nicotiana tabacum	cis-acting regulatory element involved in auxin responsiveness
PbrPUB17	Pbr000230.1	G-Box	CACGTT	226	6	+	Pisum sativum	cis-acting regulatory element involved in light responsiveness
PbrPUB17	Pbr000230.1	G-Box	CACGTG	845	6	+	Pisum sativum	cis-acting regulatory element involved in light responsiveness
PbrPUB17	Pbr000230.1	G-Box	CACGTT	1269	6	+	Pisum sativum	cis-acting regulatory element involved in light responsiveness
PbrPUB17	Pbr000230.1	G-box	CACGAC	778	6	-	Zea mays	cis-acting regulatory element involved in light responsiveness
PbrPUB17	Pbr000230.1	G-box	TACGTG	822	6	+	Arabidopsis thaliana	cis-acting regulatory element involved in light responsiveness
PbrPUB17	Pbr000230.1	G-box	ACACGTGT	844	8	+	Brassica napus	cis-acting regulatory element involved in light responsiveness
PbrPUB17	Pbr000230.1	G-box	CACGTG	845	6	+	Arabidopsis thaliana	cis-acting regulatory element involved in light responsiveness
PbrPUB17	Pbr000230.1	TGACG-motif	TGACG	739	5	+	Hordeum vulgare	cis-acting regulatory element involved in the MeJA-responsiveness
PbrPUB17	Pbr000230.1	TGACG-motif	TGACG	1494	5	-	Hordeum vulgare	cis-acting regulatory element involved in the MeJA-responsiveness
PbrPUB17	Pbr000230.1	TGACG-motif	TGACG	1990	5	+	Hordeum vulgare	cis-acting regulatory element involved in the MeJA-responsiveness
PbrPUB17	Pbr000230.1	CGTCA-motif	CGTCA	739	5	-	Hordeum vulgare	cis-acting regulatory element involved in the MeJA-responsiveness
PbrPUB17	Pbr000230.1	CGTCA-motif	CGTCA	1494	5	+	Hordeum vulgare	cis-acting regulatory element involved in the MeJA-responsiveness
PbrPUB17	Pbr000230.1	CGTCA-motif	CGTCA	1990	5	-	Hordeum vulgare	cis-acting regulatory element involved in the MeJA-responsiveness
PbrPUB17	Pbr000230.1	CAAT-box	CAAAT	192	5	+	Pisum sativum	common cis-acting element in promoter and enhancer regions
PbrPUB17	Pbr000230.1	CAAT-box	CAAAT	195	5	-	Pisum sativum	common cis-acting element in promoter and enhancer regions
PbrPUB17	Pbr000230.1	CAAT-box	CAAAT	243	5	-	Pisum sativum	common cis-acting element in promoter and enhancer regions
PbrPUB17	Pbr000230.1	CAAT-box	CAAAT	405	5	-	Pisum sativum	common cis-acting element in promoter and enhancer regions
PbrPUB17	Pbr000230.1	CAAT-box	CAAAT	583	5	-	Pisum sativum	common cis-acting element in promoter and enhancer regions
PbrPUB17	Pbr000230.1	CAAT-box	CAAAT	617	5	-	Pisum sativum	common cis-acting element in promoter and enhancer regions
PbrPUB17	Pbr000230.1	CAAT-box	CCAAT	816	5	-	Arabidopsis thaliana	common cis-acting element in promoter and enhancer regions
PbrPUB17	Pbr000230.1	CAAT-box	CAAAT	864	5	+	Pisum sativum	common cis-acting element in promoter and enhancer regions
PbrPUB17	Pbr000230.1	CAAT-box	CCAAT	1058	5	-	Arabidopsis thaliana	common cis-acting element in promoter and enhancer regions
PbrPUB17	Pbr000230.1	CAAT-box	CCAAT	1126	5	+	Arabidopsis thaliana	common cis-acting element in promoter and enhancer regions
PbrPUB17	Pbr000230.1	CAAT-box	CAAAT	1227	5	+	Pisum sativum	common cis-acting element in promoter and enhancer regions
PbrPUB17	Pbr000230.1	CAAT-box	CAAAT	1257	5	+	Pisum sativum	common cis-acting element in promoter and enhancer regions
PbrPUB17	Pbr000230.1	CAAT-box	CCAAT	1285	5	+	Arabidopsis thaliana	common cis-acting element in promoter and enhancer regions
PbrPUB17	Pbr000230.1	CAAT-box	CCAAT	1359	5	+	Arabidopsis thaliana	common cis-acting element in promoter and enhancer regions
PbrPUB17	Pbr000230.1	CAAT-box	CAAAT	1377	5	-	Pisum sativum	common cis-acting element in promoter and enhancer regions
PbrPUB17	Pbr000230.1	CAAT-box	CCAAT	1498	5	-	Arabidopsis thaliana	common cis-acting element in promoter and enhancer regions
PbrPUB17	Pbr000230.1	CAAT-box	CAAAT	1650	5	+	Pisum sativum	common cis-acting element in promoter and enhancer regions
PbrPUB17	Pbr000230.1	CAAT-box	CAAAT	1743	5	+	Pisum sativum	common cis-acting element in promoter and enhancer regions
PbrPUB17	Pbr000230.1	CAAT-box	CAAAT	1829	5	-	Pisum sativum	common cis-acting element in promoter and enhancer regions
PbrPUB17	Pbr000230.1	TATA-box	TACAAAA	70	7	+	Oryza sativa	core promoter element around -30 of transcription start
PbrPUB17	Pbr000230.1	TATA-box	ATATAA	109	6	+	Brassica oleracea	core promoter element around -30 of transcription start
PbrPUB17	Pbr000230.1	TATA-box	TATA	110	4	+	Arabidopsis thaliana	core promoter element around -30 of transcription start
PbrPUB17	Pbr000230.1	TATA-box	ATTATA	348	6	+	Brassica napus	core promoter element around -30 of transcription start
PbrPUB17	Pbr000230.1	TATA-box	TATAA	349	5	-	Arabidopsis thaliana	core promoter element around -30 of transcription start
PbrPUB17	Pbr000230.1	TATA-box	TATA	350	4	+	Arabidopsis thaliana	core promoter element around -30 of transcription start
PbrPUB17	Pbr000230.1	TATA-box	ATATAT	368	6	+	Brassica napus	core promoter element around -30 of transcription start
PbrPUB17	Pbr000230.1	TATA-box	TATA	369	4	+	Arabidopsis thaliana	core promoter element around -30 of transcription start
PbrPUB17	Pbr000230.1	TATA-box	TATA	377	4	+	Arabidopsis thaliana	core promoter element around -30 of transcription start
PbrPUB17	Pbr000230.1	TATA-box	TATAAGAA	394	8	-	Zea mays	core promoter element around -30 of transcription start
PbrPUB17	Pbr000230.1	TATA-box	TATATAA	397	7	-	Arabidopsis thaliana	core promoter element around -30 of transcription start
PbrPUB17	Pbr000230.1	TATA-box	TATATA	398	6	+	Arabidopsis thaliana	core promoter element around -30 of transcription start
PbrPUB17	Pbr000230.1	TATA-box	ATATAT	399	6	+	Brassica napus	core promoter element around -30 of transcription start
PbrPUB17	Pbr000230.1	TATA-box	TATATA	400	6	+	Arabidopsis thaliana	core promoter element around -30 of transcription start
PbrPUB17	Pbr000230.1	TATA-box	ATATAT	401	6	+	Brassica napus	core promoter element around -30 of transcription start
PbrPUB17	Pbr000230.1	TATA-box	TATA	402	4	+	Arabidopsis thaliana	core promoter element around -30 of transcription start
PbrPUB17	Pbr000230.1	TATA-box	TATAAATA	500	8	-	Daucus carota	core promoter element around -30 of transcription start
PbrPUB17	Pbr000230.1	TATA-box	TATAAAT	501	7	-	Brassica juncea	core promoter element around -30 of transcription start
PbrPUB17	Pbr000230.1	TATA-box	TATAAA	502	6	-	Helianthus annuus	core promoter element around -30 of transcription start
PbrPUB17	Pbr000230.1	TATA-box	TATAA	503	5	-	Arabidopsis thaliana	core promoter element around -30 of transcription start
PbrPUB17	Pbr000230.1	TATA-box	TATA	504	4	+	Arabidopsis thaliana	core promoter element around -30 of transcription start
PbrPUB17	Pbr000230.1	TATA-box	TATA	1246	4	-	Arabidopsis thaliana	core promoter element around -30 of transcription start
PbrPUB17	Pbr000230.1	TATA-box	TATA	1353	4	-	Arabidopsis thaliana	core promoter element around -30 of transcription start
PbrPUB17	Pbr000230.1	TATA-box	TATAAAT	1484	7	-	Brassica juncea	core promoter element around -30 of transcription start
PbrPUB17	Pbr000230.1	TATA-box	TATAAA	1485	6	-	Helianthus annuus	core promoter element around -30 of transcription start
PbrPUB17	Pbr000230.1	TATA-box	TATAA	1486	5	-	Arabidopsis thaliana	core promoter element around -30 of transcription start
PbrPUB17	Pbr000230.1	TATA-box	TATA	1487	4	-	Arabidopsis thaliana	core promoter element around -30 of transcription start
PbrPUB17	Pbr000230.1	TATA-box	ATATAA	1525	6	+	Brassica oleracea	core promoter element around -30 of transcription start
PbrPUB17	Pbr000230.1	TATA-box	TATA	1526	4	-	Arabidopsis thaliana	core promoter element around -30 of transcription start
PbrPUB17	Pbr000230.1	TATA-box	TATAA	1588	5	-	Arabidopsis thaliana	core promoter element around -30 of transcription start
PbrPUB17	Pbr000230.1	TATA-box	TATA	1589	4	-	Arabidopsis thaliana	core promoter element around -30 of transcription start
PbrPUB17	Pbr000230.1	TATA-box	ATATAA	1604	6	+	Brassica oleracea	core promoter element around -30 of transcription start
PbrPUB17	Pbr000230.1	TATA-box	TATA	1605	4	-	Arabidopsis thaliana	core promoter element around -30 of transcription start
PbrPUB17	Pbr000230.1	TATA-box	TATAA	1625	5	-	Arabidopsis thaliana	core promoter element around -30 of transcription start
PbrPUB17	Pbr000230.1	TATA-box	TATA	1626	4	-	Arabidopsis thaliana	core promoter element around -30 of transcription start
PbrPUB17	Pbr000230.1	TATA-box	ATTATA	1723	6	+	Brassica napus	core promoter element around -30 of transcription start
PbrPUB17	Pbr000230.1	TATA-box	TATAA	1724	5	-	Arabidopsis thaliana	core promoter element around -30 of transcription start
PbrPUB17	Pbr000230.1	TATA-box	TATA	1725	4	-	Arabidopsis thaliana	core promoter element around -30 of transcription start
PbrPUB17	Pbr000230.1	TATA-box	TATAA	1732	5	-	Arabidopsis thaliana	core promoter element around -30 of transcription start
PbrPUB17	Pbr000230.1	TATA-box	TATA	1733	4	-	Arabidopsis thaliana	core promoter element around -30 of transcription start
PbrPUB17	Pbr000230.1	MBS	CAACTG	32	6	+	Arabidopsis thaliana	MYB binding site involved in drought-inducibility
PbrPUB17	Pbr000230.1	MBS	CAACTG	953	6	+	Arabidopsis thaliana	MYB binding site involved in drought-inducibility
PbrPUB17	Pbr000230.1	MRE	AACCTAA	1447	7	-	Petroselinum crispum	MYB binding site involved in light responsiveness
PbrPUB17	Pbr000230.1	Box 4	ATTAAT	122	6	+	Petroselinum crispum	part of a conserved DNA module involved in light responsiveness
PbrPUB17	Pbr000230.1	Box 4	ATTAAT	317	6	+	Petroselinum crispum	part of a conserved DNA module involved in light responsiveness
PbrPUB17	Pbr000230.1	Box 4	ATTAAT	424	6	+	Petroselinum crispum	part of a conserved DNA module involved in light responsiveness
PbrPUB17	Pbr000230.1	Box 4	ATTAAT	748	6	+	Petroselinum crispum	part of a conserved DNA module involved in light responsiveness
PbrPUB17	Pbr000230.1	chs-CMA1a	TTACTTAA	905	8	-	Daucus carota	part of a light responsive element
PbrPUB17	Pbr000230.1	LAMP-element	CTTTATCA	829	8	-	Pisum sativum	part of a light responsive element
PbrPUB17	Pbr000230.1	TCT-motif	TCTTAC	296	6	+	Arabidopsis thaliana	part of a light responsive element
PbrPUB17	Pbr000230.1	AT1-motif	AATTATTTTTTATT	1603	13	-	Solanum tuberosum	part of a light responsive module
PbrPUB18	Pbr028339.1	TGA-element	AACGAC	772	6	+	Brassica oleracea	auxin-responsive element
PbrPUB18	Pbr028339.1	TC-rich repeats	GTTTTCTTAC	944	9	-	Nicotiana tabacum	cis-acting element involved in defense and stress responsiveness
PbrPUB18	Pbr028339.1	TC-rich repeats	GTTTTCTTAC	1293	9	-	Nicotiana tabacum	cis-acting element involved in defense and stress responsiveness
PbrPUB18	Pbr028339.1	LTR	CCGAAA	1075	6	+	Hordeum vulgare	cis-acting element involved in low-temperature responsiveness
PbrPUB18	Pbr028339.1	ABRE	ACGTG	1585	5	-	Arabidopsis thaliana	cis-acting element involved in the abscisic acid responsiveness
PbrPUB18	Pbr028339.1	ARE	AAACCA	499	6	+	Zea mays	cis-acting regulatory element essential for the anaerobic induction
PbrPUB18	Pbr028339.1	ARE	AAACCA	1399	6	-	Zea mays	cis-acting regulatory element essential for the anaerobic induction
PbrPUB18	Pbr028339.1	G-box	CACGAC	221	6	-	Zea mays	cis-acting regulatory element involved in light responsiveness
PbrPUB18	Pbr028339.1	G-Box	CACGTT	1585	6	+	Pisum sativum	cis-acting regulatory element involved in light responsiveness
PbrPUB18	Pbr028339.1	CGTCA-motif	CGTCA	1624	5	-	Hordeum vulgare	cis-acting regulatory element involved in the MeJA-responsiveness
PbrPUB18	Pbr028339.1	TGACG-motif	TGACG	1624	5	+	Hordeum vulgare	cis-acting regulatory element involved in the MeJA-responsiveness
PbrPUB18	Pbr028339.1	O2-site	GATGATGTGG	1869	9	-	Zea mays	cis-acting regulatory element involved in zein metabolism regulation
PbrPUB18	Pbr028339.1	CAAT-box	CCAAT	57	5	+	Arabidopsis thaliana	common cis-acting element in promoter and enhancer regions
PbrPUB18	Pbr028339.1	CAAT-box	CAAAT	89	5	+	Pisum sativum	common cis-acting element in promoter and enhancer regions
PbrPUB18	Pbr028339.1	CAAT-box	CCAAT	108	5	+	Arabidopsis thaliana	common cis-acting element in promoter and enhancer regions
PbrPUB18	Pbr028339.1	CAAT-box	CAAAT	267	5	+	Pisum sativum	common cis-acting element in promoter and enhancer regions
PbrPUB18	Pbr028339.1	CAAT-box	CAAAT	409	5	-	Pisum sativum	common cis-acting element in promoter and enhancer regions
PbrPUB18	Pbr028339.1	CAAT-box	CAAAT	534	5	+	Pisum sativum	common cis-acting element in promoter and enhancer regions
PbrPUB18	Pbr028339.1	CAAT-box	CAAAT	537	5	-	Pisum sativum	common cis-acting element in promoter and enhancer regions
PbrPUB18	Pbr028339.1	CAAT-box	CCAAT	604	5	+	Arabidopsis thaliana	common cis-acting element in promoter and enhancer regions
PbrPUB18	Pbr028339.1	CAAT-box	CAAAT	703	5	+	Pisum sativum	common cis-acting element in promoter and enhancer regions
PbrPUB18	Pbr028339.1	CAAT-box	CCAAT	756	5	+	Arabidopsis thaliana	common cis-acting element in promoter and enhancer regions
PbrPUB18	Pbr028339.1	CAAT-box	CAAAT	832	5	-	Pisum sativum	common cis-acting element in promoter and enhancer regions
PbrPUB18	Pbr028339.1	CAAT-box	CAAAT	861	5	+	Pisum sativum	common cis-acting element in promoter and enhancer regions
PbrPUB18	Pbr028339.1	CAAT-box	CAAAT	1185	5	-	Pisum sativum	common cis-acting element in promoter and enhancer regions
PbrPUB18	Pbr028339.1	CAAT-box	CAAAT	1213	5	-	Pisum sativum	common cis-acting element in promoter and enhancer regions
PbrPUB18	Pbr028339.1	CAAT-box	CAAAT	1250	5	-	Pisum sativum	common cis-acting element in promoter and enhancer regions
PbrPUB18	Pbr028339.1	CAAT-box	CAAAT	1476	5	-	Pisum sativum	common cis-acting element in promoter and enhancer regions
PbrPUB18	Pbr028339.1	CAAT-box	CAAAT	1504	5	-	Pisum sativum	common cis-acting element in promoter and enhancer regions
PbrPUB18	Pbr028339.1	CAAT-box	CAAAT	1672	5	+	Pisum sativum	common cis-acting element in promoter and enhancer regions
PbrPUB18	Pbr028339.1	CAAT-box	CAAAT	1850	5	+	Pisum sativum	common cis-acting element in promoter and enhancer regions
PbrPUB18	Pbr028339.1	CAAT-box	CAAAT	1934	5	+	Pisum sativum	common cis-acting element in promoter and enhancer regions
PbrPUB18	Pbr028339.1	TATA-box	ATATAT	60	6	+	Brassica napus	core promoter element around -30 of transcription start
PbrPUB18	Pbr028339.1	TATA-box	TATATA	61	6	+	Arabidopsis thaliana	core promoter element around -30 of transcription start
PbrPUB18	Pbr028339.1	TATA-box	ATATAT	62	6	+	Brassica napus	core promoter element around -30 of transcription start
PbrPUB18	Pbr028339.1	TATA-box	TATATA	63	6	+	Arabidopsis thaliana	core promoter element around -30 of transcription start
PbrPUB18	Pbr028339.1	TATA-box	ATATAA	64	6	+	Brassica oleracea	core promoter element around -30 of transcription start
PbrPUB18	Pbr028339.1	TATA-box	TATA	65	4	+	Arabidopsis thaliana	core promoter element around -30 of transcription start
PbrPUB18	Pbr028339.1	TATA-box	TATA	275	4	+	Arabidopsis thaliana	core promoter element around -30 of transcription start
PbrPUB18	Pbr028339.1	TATA-box	TATA	383	4	+	Arabidopsis thaliana	core promoter element around -30 of transcription start
PbrPUB18	Pbr028339.1	TATA-box	TATTTAAA	456	8	+	Arabidopsis thaliana	core promoter element around -30 of transcription start
PbrPUB18	Pbr028339.1	TATA-box	ATTATA	481	6	+	Brassica napus	core promoter element around -30 of transcription start
PbrPUB18	Pbr028339.1	TATA-box	TATAA	482	5	-	Arabidopsis thaliana	core promoter element around -30 of transcription start
PbrPUB18	Pbr028339.1	TATA-box	TATA	483	4	+	Arabidopsis thaliana	core promoter element around -30 of transcription start
PbrPUB18	Pbr028339.1	TATA-box	TATA	561	4	+	Arabidopsis thaliana	core promoter element around -30 of transcription start
PbrPUB18	Pbr028339.1	TATA-box	ccTATAAAaa	613	9	+	Arabidopsis thaliana	core promoter element around -30 of transcription start
PbrPUB18	Pbr028339.1	TATA-box	ATTATA	634	6	+	Brassica napus	core promoter element around -30 of transcription start
PbrPUB18	Pbr028339.1	TATA-box	TATAA	635	5	-	Arabidopsis thaliana	core promoter element around -30 of transcription start
PbrPUB18	Pbr028339.1	TATA-box	TATA	636	4	+	Arabidopsis thaliana	core promoter element around -30 of transcription start
PbrPUB18	Pbr028339.1	TATA-box	TATA	713	4	+	Arabidopsis thaliana	core promoter element around -30 of transcription start
PbrPUB18	Pbr028339.1	TATA-box	ATTATA	784	6	+	Brassica napus	core promoter element around -30 of transcription start
PbrPUB18	Pbr028339.1	TATA-box	TATAA	785	5	-	Arabidopsis thaliana	core promoter element around -30 of transcription start
PbrPUB18	Pbr028339.1	TATA-box	TATA	786	4	+	Arabidopsis thaliana	core promoter element around -30 of transcription start
PbrPUB18	Pbr028339.1	TATA-box	TATA	871	4	+	Arabidopsis thaliana	core promoter element around -30 of transcription start
PbrPUB18	Pbr028339.1	TATA-box	TATA	1128	4	-	Arabidopsis thaliana	core promoter element around -30 of transcription start
PbrPUB18	Pbr028339.1	TATA-box	TATA	1419	4	-	Arabidopsis thaliana	core promoter element around -30 of transcription start
PbrPUB18	Pbr028339.1	TATA-box	TATATA	1861	6	-	Arabidopsis thaliana	core promoter element around -30 of transcription start
PbrPUB18	Pbr028339.1	TATA-box	ATATAA	1862	6	+	Brassica oleracea	core promoter element around -30 of transcription start
PbrPUB18	Pbr028339.1	TATA-box	TATA	1863	4	-	Arabidopsis thaliana	core promoter element around -30 of transcription start
PbrPUB18	Pbr028339.1	TATA-box	TATA	1982	4	-	Arabidopsis thaliana	core promoter element around -30 of transcription start
PbrPUB18	Pbr028339.1	GARE-motif	TCTGTTG	1989	7	+	Brassica oleracea	gibberellin-responsive element
PbrPUB18	Pbr028339.1	GT1-motif	GGTTAA	372	6	-	Arabidopsis thaliana	light responsive element
PbrPUB18	Pbr028339.1	GT1-motif	GGTTAA	1976	6	-	Arabidopsis thaliana	light responsive element
PbrPUB18	Pbr028339.1	MRE	AACCTAA	1179	7	+	Petroselinum crispum	MYB binding site involved in light responsiveness
PbrPUB18	Pbr028339.1	MRE	AACCTAA	1244	7	+	Petroselinum crispum	MYB binding site involved in light responsiveness
PbrPUB18	Pbr028339.1	MRE	AACCTAA	1470	7	+	Petroselinum crispum	MYB binding site involved in light responsiveness
PbrPUB18	Pbr028339.1	MRE	AACCTAA	1509	7	+	Petroselinum crispum	MYB binding site involved in light responsiveness
PbrPUB18	Pbr028339.1	CCAAT-box	CAACGG	1658	6	+	Hordeum vulgare	MYBHv1 binding site
PbrPUB18	Pbr028339.1	Box 4	ATTAAT	594	6	+	Petroselinum crispum	part of a conserved DNA module involved in light responsiveness
PbrPUB18	Pbr028339.1	Box 4	ATTAAT	746	6	+	Petroselinum crispum	part of a conserved DNA module involved in light responsiveness
PbrPUB18	Pbr028339.1	TCCC-motif	TCTCCCT	1877	7	+	Spinacia oleracea	part of a light responsive element
PbrPUB18	Pbr028339.1	GATA-motif	GATAGGA	136	7	-	Arabidopsis thaliana	part of a light responsive element
PbrPUB18	Pbr028339.1	Gap-box	CAAATGAA(A/G)A	89	9	+	Arabidopsis thaliana	part of a light responsive element
PbrPUB18	Pbr028339.1	GA-motif	ATAGATAA	588	8	-	Arabidopsis thaliana	part of a light responsive element
PbrPUB18	Pbr028339.1	GA-motif	ATAGATAA	740	8	-	Arabidopsis thaliana	part of a light responsive element
PbrPUB18	Pbr028339.1	GA-motif	ATAGATAA	1595	8	-	Arabidopsis thaliana	part of a light responsive element
PbrPUB18	Pbr028339.1	LAMP-element	CTTTATCA	987	8	-	Pisum sativum	part of a light responsive element
PbrPUB18	Pbr028339.1	AE-box	AGAAACTT	166	8	+	Arabidopsis thaliana	part of a module for light response
PbrPUB18	Pbr028339.1	AE-box	AGAAACAA	1929	8	+	Arabidopsis thaliana	part of a module for light response
PbrPUB19	Pbr015077.1	TGA-element	AACGAC	596	6	-	Brassica oleracea	auxin-responsive element
PbrPUB19	Pbr015077.1	TC-rich repeats	GTTTTCTTAC	1854	9	-	Nicotiana tabacum	cis-acting element involved in defense and stress responsiveness
PbrPUB19	Pbr015077.1	ABRE	ACGTG	303	5	-	Arabidopsis thaliana	cis-acting element involved in the abscisic acid responsiveness
PbrPUB19	Pbr015077.1	ARE	AAACCA	289	6	+	Zea mays	cis-acting regulatory element essential for the anaerobic induction
PbrPUB19	Pbr015077.1	G-box	CACGAC	123	6	+	Zea mays	cis-acting regulatory element involved in light responsiveness
PbrPUB19	Pbr015077.1	G-box	TACGTG	303	6	-	Arabidopsis thaliana	cis-acting regulatory element involved in light responsiveness
PbrPUB19	Pbr015077.1	CGTCA-motif	CGTCA	1694	5	-	Hordeum vulgare	cis-acting regulatory element involved in the MeJA-responsiveness
PbrPUB19	Pbr015077.1	TGACG-motif	TGACG	1694	5	+	Hordeum vulgare	cis-acting regulatory element involved in the MeJA-responsiveness
PbrPUB19	Pbr015077.1	O2-site	GATGA(C/T)(A/G)TG(A/G)	910	8	-	Zea mays	cis-acting regulatory element involved in zein metabolism regulation
PbrPUB19	Pbr015077.1	CAT-box	GCCACT	25	6	+	Arabidopsis thaliana	cis-acting regulatory element related to meristem expression
PbrPUB19	Pbr015077.1	CAAT-box	CAAAT	66	5	-	Pisum sativum	common cis-acting element in promoter and enhancer regions
PbrPUB19	Pbr015077.1	CAAT-box	CAAAT	366	5	+	Pisum sativum	common cis-acting element in promoter and enhancer regions
PbrPUB19	Pbr015077.1	CAAT-box	TGCCAAC	599	7	-	Petunia hybrida	common cis-acting element in promoter and enhancer regions
PbrPUB19	Pbr015077.1	CAAT-box	CAAAT	758	5	+	Pisum sativum	common cis-acting element in promoter and enhancer regions
PbrPUB19	Pbr015077.1	CAAT-box	CAAAT	803	5	-	Pisum sativum	common cis-acting element in promoter and enhancer regions
PbrPUB19	Pbr015077.1	CAAT-box	CCAAT	981	5	+	Arabidopsis thaliana	common cis-acting element in promoter and enhancer regions
PbrPUB19	Pbr015077.1	CAAT-box	CAAAT	1066	5	-	Pisum sativum	common cis-acting element in promoter and enhancer regions
PbrPUB19	Pbr015077.1	CAAT-box	CAAAT	1095	5	+	Pisum sativum	common cis-acting element in promoter and enhancer regions
PbrPUB19	Pbr015077.1	CAAT-box	CAAAT	1351	5	-	Pisum sativum	common cis-acting element in promoter and enhancer regions
PbrPUB19	Pbr015077.1	CAAT-box	CAAAT	1416	5	-	Pisum sativum	common cis-acting element in promoter and enhancer regions
PbrPUB19	Pbr015077.1	CAAT-box	CCAAT	1486	5	+	Arabidopsis thaliana	common cis-acting element in promoter and enhancer regions
PbrPUB19	Pbr015077.1	CAAT-box	CCAAT	1561	5	-	Arabidopsis thaliana	common cis-acting element in promoter and enhancer regions
PbrPUB19	Pbr015077.1	CAAT-box	CAAAT	1723	5	-	Pisum sativum	common cis-acting element in promoter and enhancer regions
PbrPUB19	Pbr015077.1	CAAT-box	CAAAT	1731	5	+	Pisum sativum	common cis-acting element in promoter and enhancer regions
PbrPUB19	Pbr015077.1	CAAT-box	CCAAT	1762	5	+	Arabidopsis thaliana	common cis-acting element in promoter and enhancer regions
PbrPUB19	Pbr015077.1	CAAT-box	CAAAT	1775	5	-	Pisum sativum	common cis-acting element in promoter and enhancer regions
PbrPUB19	Pbr015077.1	CAAT-box	CAAAT	1913	5	-	Pisum sativum	common cis-acting element in promoter and enhancer regions
PbrPUB19	Pbr015077.1	TATA-box	ATATAT	52	6	+	Brassica napus	core promoter element around -30 of transcription start
PbrPUB19	Pbr015077.1	TATA-box	TATATA	53	6	+	Arabidopsis thaliana	core promoter element around -30 of transcription start
PbrPUB19	Pbr015077.1	TATA-box	ATATAT	54	6	+	Brassica napus	core promoter element around -30 of transcription start
PbrPUB19	Pbr015077.1	TATA-box	TATA	55	4	+	Arabidopsis thaliana	core promoter element around -30 of transcription start
PbrPUB19	Pbr015077.1	TATA-box	TATA	187	4	+	Arabidopsis thaliana	core promoter element around -30 of transcription start
PbrPUB19	Pbr015077.1	TATA-box	TATA	380	4	+	Arabidopsis thaliana	core promoter element around -30 of transcription start
PbrPUB19	Pbr015077.1	TATA-box	ATTATA	453	6	+	Brassica napus	core promoter element around -30 of transcription start
PbrPUB19	Pbr015077.1	TATA-box	TATAA	454	5	-	Arabidopsis thaliana	core promoter element around -30 of transcription start
PbrPUB19	Pbr015077.1	TATA-box	TATA	455	4	+	Arabidopsis thaliana	core promoter element around -30 of transcription start
PbrPUB19	Pbr015077.1	TATA-box	ccTATAAAaa	480	9	-	Arabidopsis thaliana	core promoter element around -30 of transcription start
PbrPUB19	Pbr015077.1	TATA-box	TATAAAA	481	7	-	Pisum sativum	core promoter element around -30 of transcription start
PbrPUB19	Pbr015077.1	TATA-box	TATAAA	482	6	-	Helianthus annuus	core promoter element around -30 of transcription start
PbrPUB19	Pbr015077.1	TATA-box	TATAA	483	5	-	Arabidopsis thaliana	core promoter element around -30 of transcription start
PbrPUB19	Pbr015077.1	TATA-box	TATA	484	4	+	Arabidopsis thaliana	core promoter element around -30 of transcription start
PbrPUB19	Pbr015077.1	TATA-box	TACAAAA	1567	7	-	Oryza sativa	core promoter element around -30 of transcription start
PbrPUB19	Pbr015077.1	TATA-box	TATA	1668	4	-	Arabidopsis thaliana	core promoter element around -30 of transcription start
PbrPUB19	Pbr015077.1	TATA-box	ATTATA	1769	6	+	Brassica napus	core promoter element around -30 of transcription start
PbrPUB19	Pbr015077.1	TATA-box	TATAA	1770	5	-	Arabidopsis thaliana	core promoter element around -30 of transcription start
PbrPUB19	Pbr015077.1	TATA-box	TATA	1771	4	-	Arabidopsis thaliana	core promoter element around -30 of transcription start
PbrPUB19	Pbr015077.1	TATA-box	TATACA	1778	6	-	Helianthus annuus	core promoter element around -30 of transcription start
PbrPUB19	Pbr015077.1	TATA-box	TATA	1780	4	-	Arabidopsis thaliana	core promoter element around -30 of transcription start
PbrPUB19	Pbr015077.1	TATA-box	TATA	1812	4	-	Arabidopsis thaliana	core promoter element around -30 of transcription start
PbrPUB19	Pbr015077.1	GT1-motif	GGTTAA	578	6	-	Arabidopsis thaliana	light responsive element
PbrPUB19	Pbr015077.1	GT1-motif	GGTTAA	635	6	+	Arabidopsis thaliana	light responsive element
PbrPUB19	Pbr015077.1	Sp1	GGGCGG	650	6	+	Oryza sativa	light responsive element
PbrPUB19	Pbr015077.1	MRE	AACCTAA	1056	7	-	Petroselinum crispum	MYB binding site involved in light responsiveness
PbrPUB19	Pbr015077.1	CCAAT-box	CAACGG	96	6	+	Hordeum vulgare	MYBHv1 binding site
PbrPUB19	Pbr015077.1	CCAAT-box	CAACGG	552	6	+	Hordeum vulgare	MYBHv1 binding site
PbrPUB19	Pbr015077.1	ATCT-motif	AATCTAATCC	1318	9	+	Pisum sativum	part of a conserved DNA module involved in light responsiveness
PbrPUB19	Pbr015077.1	ATCT-motif	AATCTAATCC	1333	9	+	Pisum sativum	part of a conserved DNA module involved in light responsiveness
PbrPUB19	Pbr015077.1	Box 4	ATTAAT	1412	6	-	Petroselinum crispum	part of a conserved DNA module involved in light responsiveness
PbrPUB19	Pbr015077.1	TCT-motif	TCTTAC	328	6	+	Arabidopsis thaliana	part of a light responsive element
PbrPUB19	Pbr015077.1	TCT-motif	TCTTAC	1752	6	+	Arabidopsis thaliana	part of a light responsive element
PbrPUB19	Pbr015077.1	LAMP-element	CTTTATCA	88	8	+	Pisum sativum	part of a light responsive element
PbrPUB19	Pbr015077.1	TCCC-motif	TCTCCCT	892	7	+	Spinacia oleracea	part of a light responsive element
PbrPUB19	Pbr015077.1	TCCC-motif	TCTCCCT	898	7	+	Spinacia oleracea	part of a light responsive element
PbrPUB19	Pbr015077.1	GATA-motif	AAGATAAGATT	1318	10	-	Arabidopsis thaliana	part of a light responsive element
PbrPUB19	Pbr015077.1	GATA-motif	AAGATAAGATT	1323	10	-	Arabidopsis thaliana	part of a light responsive element
PbrPUB19	Pbr015077.1	AE-box	AGAAACAA	1178	8	-	Arabidopsis thaliana	part of a module for light response
PbrPUB19	Pbr015077.1	WUN-motif	AAATTTCCT	1671	9	-	Brassica oleracea	wound-responsive element
PbrPUB20	Pbr031290.1	TATC-box	TATCCCA	256	7	-	Oryza sativa	cis-acting element involved in gibberellin-responsiveness
PbrPUB20	Pbr031290.1	TCA-element	CCATCTTTTT	1914	9	-	Nicotiana tabacum	cis-acting element involved in salicylic acid responsiveness
PbrPUB20	Pbr031290.1	ABRE	ACGTG	410	5	+	Arabidopsis thaliana	cis-acting element involved in the abscisic acid responsiveness
PbrPUB20	Pbr031290.1	ABRE	CGTACGTGCA	448	9	+	Hordeum vulgare	cis-acting element involved in the abscisic acid responsiveness
PbrPUB20	Pbr031290.1	ABRE	ACGTG	451	5	+	Arabidopsis thaliana	cis-acting element involved in the abscisic acid responsiveness
PbrPUB20	Pbr031290.1	circadian	CAAAGATATC	1651	9	-	Lycopersicon esculentum	cis-acting regulatory element involved in circadian control
PbrPUB20	Pbr031290.1	G-box	TACGTG	450	6	+	Arabidopsis thaliana	cis-acting regulatory element involved in light responsiveness
PbrPUB20	Pbr031290.1	G-Box	CACGTT	409	6	-	Pisum sativum	cis-acting regulatory element involved in light responsiveness
PbrPUB20	Pbr031290.1	CGTCA-motif	CGTCA	926	5	-	Hordeum vulgare	cis-acting regulatory element involved in the MeJA-responsiveness
PbrPUB20	Pbr031290.1	CGTCA-motif	CGTCA	961	5	+	Hordeum vulgare	cis-acting regulatory element involved in the MeJA-responsiveness
PbrPUB20	Pbr031290.1	TGACG-motif	TGACG	926	5	+	Hordeum vulgare	cis-acting regulatory element involved in the MeJA-responsiveness
PbrPUB20	Pbr031290.1	TGACG-motif	TGACG	961	5	-	Hordeum vulgare	cis-acting regulatory element involved in the MeJA-responsiveness
PbrPUB20	Pbr031290.1	CAAT-box	CAAAT	191	5	+	Pisum sativum	common cis-acting element in promoter and enhancer regions
PbrPUB20	Pbr031290.1	CAAT-box	CAAAT	306	5	-	Pisum sativum	common cis-acting element in promoter and enhancer regions
PbrPUB20	Pbr031290.1	CAAT-box	CAAAT	395	5	-	Pisum sativum	common cis-acting element in promoter and enhancer regions
PbrPUB20	Pbr031290.1	CAAT-box	CAAAT	599	5	+	Pisum sativum	common cis-acting element in promoter and enhancer regions
PbrPUB20	Pbr031290.1	CAAT-box	CCAAT	655	5	-	Arabidopsis thaliana	common cis-acting element in promoter and enhancer regions
PbrPUB20	Pbr031290.1	CAAT-box	CCAAT	732	5	-	Arabidopsis thaliana	common cis-acting element in promoter and enhancer regions
PbrPUB20	Pbr031290.1	CAAT-box	CAAAT	786	5	-	Pisum sativum	common cis-acting element in promoter and enhancer regions
PbrPUB20	Pbr031290.1	CAAT-box	CCAAT	811	5	-	Arabidopsis thaliana	common cis-acting element in promoter and enhancer regions
PbrPUB20	Pbr031290.1	CAAT-box	TGCCAAC	930	7	-	Petunia hybrida	common cis-acting element in promoter and enhancer regions
PbrPUB20	Pbr031290.1	CAAT-box	CAAAT	1005	5	+	Pisum sativum	common cis-acting element in promoter and enhancer regions
PbrPUB20	Pbr031290.1	CAAT-box	CAAAT	1150	5	+	Pisum sativum	common cis-acting element in promoter and enhancer regions
PbrPUB20	Pbr031290.1	CAAT-box	CAAAT	1521	5	-	Pisum sativum	common cis-acting element in promoter and enhancer regions
PbrPUB20	Pbr031290.1	CAAT-box	CCAAT	1615	5	-	Arabidopsis thaliana	common cis-acting element in promoter and enhancer regions
PbrPUB20	Pbr031290.1	CAAT-box	CCAAT	1641	5	-	Arabidopsis thaliana	common cis-acting element in promoter and enhancer regions
PbrPUB20	Pbr031290.1	CAAT-box	CCAAT	1665	5	-	Arabidopsis thaliana	common cis-acting element in promoter and enhancer regions
PbrPUB20	Pbr031290.1	CAAT-box	CAAAT	1734	5	-	Pisum sativum	common cis-acting element in promoter and enhancer regions
PbrPUB20	Pbr031290.1	CAAT-box	CAAAT	1767	5	-	Pisum sativum	common cis-acting element in promoter and enhancer regions
PbrPUB20	Pbr031290.1	CAAT-box	CAAAT	1864	5	-	Pisum sativum	common cis-acting element in promoter and enhancer regions
PbrPUB20	Pbr031290.1	TATA-box	TATTTAAA	401	8	+	Arabidopsis thaliana	core promoter element around -30 of transcription start
PbrPUB20	Pbr031290.1	TATA-box	TACAAAA	473	7	+	Oryza sativa	core promoter element around -30 of transcription start
PbrPUB20	Pbr031290.1	TATA-box	TATACA	552	6	-	Helianthus annuus	core promoter element around -30 of transcription start
PbrPUB20	Pbr031290.1	TATA-box	TATA	554	4	+	Arabidopsis thaliana	core promoter element around -30 of transcription start
PbrPUB20	Pbr031290.1	TATA-box	TATA	616	4	+	Arabidopsis thaliana	core promoter element around -30 of transcription start
PbrPUB20	Pbr031290.1	TATA-box	ccTATAAAaa	685	9	-	Arabidopsis thaliana	core promoter element around -30 of transcription start
PbrPUB20	Pbr031290.1	TATA-box	ATTATA	701	6	+	Brassica napus	core promoter element around -30 of transcription start
PbrPUB20	Pbr031290.1	TATA-box	TATAA	702	5	-	Arabidopsis thaliana	core promoter element around -30 of transcription start
PbrPUB20	Pbr031290.1	TATA-box	TATA	703	4	+	Arabidopsis thaliana	core promoter element around -30 of transcription start
PbrPUB20	Pbr031290.1	TATA-box	TACAAAA	767	7	-	Oryza sativa	core promoter element around -30 of transcription start
PbrPUB20	Pbr031290.1	TATA-box	ATATAA	913	6	+	Brassica oleracea	core promoter element around -30 of transcription start
PbrPUB20	Pbr031290.1	TATA-box	TATA	914	4	+	Arabidopsis thaliana	core promoter element around -30 of transcription start
PbrPUB20	Pbr031290.1	TATA-box	TACAAAA	1013	7	+	Oryza sativa	core promoter element around -30 of transcription start
PbrPUB20	Pbr031290.1	TATA-box	TATA	1393	4	-	Arabidopsis thaliana	core promoter element around -30 of transcription start
PbrPUB20	Pbr031290.1	TATA-box	TATAAA	1682	6	-	Helianthus annuus	core promoter element around -30 of transcription start
PbrPUB20	Pbr031290.1	TATA-box	TATAA	1683	5	-	Arabidopsis thaliana	core promoter element around -30 of transcription start
PbrPUB20	Pbr031290.1	TATA-box	TATA	1684	4	-	Arabidopsis thaliana	core promoter element around -30 of transcription start
PbrPUB20	Pbr031290.1	AT-rich sequence	TAAAATACT	526	9	-	Pisum sativum	element for maximal elicitor-mediated activation (2copies)
PbrPUB20	Pbr031290.1	P-box	CCTTTTG	1537	7	+	Oryza sativa	gibberellin-responsive element
PbrPUB20	Pbr031290.1	GT1-motif	GGTTAA	1668	6	+	Arabidopsis thaliana	light responsive element
PbrPUB20	Pbr031290.1	MBS	CAACTG	576	6	-	Arabidopsis thaliana	MYB binding site involved in drought-inducibility
PbrPUB20	Pbr031290.1	CCAAT-box	CAACGG	1422	6	+	Hordeum vulgare	MYBHv1 binding site
PbrPUB20	Pbr031290.1	Box 4	ATTAAT	1786	6	-	Petroselinum crispum	part of a conserved DNA module involved in light responsiveness
PbrPUB20	Pbr031290.1	I-box	atGATAAGGTC	1457	10	-	Helianthus annuus	part of a light responsive element
PbrPUB20	Pbr031290.1	AE-box	AGAAACAA	121	8	+	Arabidopsis thaliana	part of a module for light response
PbrPUB20	Pbr031290.1	AE-box	AGAAACAA	1523	8	-	Arabidopsis thaliana	part of a module for light response
PbrPUB21	Pbr010929.1	Unnamed__1	GAATTTAATTAA	212	11	-	Glycine max	60K protein binding site
PbrPUB21	Pbr010929.1	TCA-element	CCATCTTTTT	303	9	+	Nicotiana tabacum	cis-acting element involved in salicylic acid responsiveness
PbrPUB21	Pbr010929.1	TCA-element	CCATCTTTTT	646	9	+	Nicotiana tabacum	cis-acting element involved in salicylic acid responsiveness
PbrPUB21	Pbr010929.1	TCA-element	CCATCTTTTT	889	9	-	Nicotiana tabacum	cis-acting element involved in salicylic acid responsiveness
PbrPUB21	Pbr010929.1	TCA-element	CCATCTTTTT	953	9	-	Nicotiana tabacum	cis-acting element involved in salicylic acid responsiveness
PbrPUB21	Pbr010929.1	TCA-element	CCATCTTTTT	1816	9	+	Nicotiana tabacum	cis-acting element involved in salicylic acid responsiveness
PbrPUB21	Pbr010929.1	ABRE	ACGTG	724	5	-	Arabidopsis thaliana	cis-acting element involved in the abscisic acid responsiveness
PbrPUB21	Pbr010929.1	ABRE	ACGTG	755	5	+	Arabidopsis thaliana	cis-acting element involved in the abscisic acid responsiveness
PbrPUB21	Pbr010929.1	ABRE	ACGTG	999	5	-	Arabidopsis thaliana	cis-acting element involved in the abscisic acid responsiveness
PbrPUB21	Pbr010929.1	ABRE	ACGTG	1672	5	+	Arabidopsis thaliana	cis-acting element involved in the abscisic acid responsiveness
PbrPUB21	Pbr010929.1	ARE	AAACCA	634	6	+	Zea mays	cis-acting regulatory element essential for the anaerobic induction
PbrPUB21	Pbr010929.1	circadian	CAAAGATATC	1366	9	-	Lycopersicon esculentum	cis-acting regulatory element involved in circadian control
PbrPUB21	Pbr010929.1	G-box	TACGTG	724	6	-	Arabidopsis thaliana	cis-acting regulatory element involved in light responsiveness
PbrPUB21	Pbr010929.1	G-box	TACGTG	754	6	+	Arabidopsis thaliana	cis-acting regulatory element involved in light responsiveness
PbrPUB21	Pbr010929.1	G-box	CACGTC	1671	6	-	Zea mays	cis-acting regulatory element involved in light responsiveness
PbrPUB21	Pbr010929.1	G-box	GCCACGTGGA	1679	9	-	Arabidopsis thaliana	cis-acting regulatory element involved in light responsiveness
PbrPUB21	Pbr010929.1	G-Box	CACGTT	999	6	+	Pisum sativum	cis-acting regulatory element involved in light responsiveness
PbrPUB21	Pbr010929.1	RY-element	CATGCATG	867	8	+	Helianthus annuus	cis-acting regulatory element involved in seed-specific regulation
PbrPUB21	Pbr010929.1	CGTCA-motif	CGTCA	1670	5	-	Hordeum vulgare	cis-acting regulatory element involved in the MeJA-responsiveness
PbrPUB21	Pbr010929.1	TGACG-motif	TGACG	1670	5	+	Hordeum vulgare	cis-acting regulatory element involved in the MeJA-responsiveness
PbrPUB21	Pbr010929.1	CAT-box	GCCACT	1683	6	-	Arabidopsis thaliana	cis-acting regulatory element related to meristem expression
PbrPUB21	Pbr010929.1	CAAT-box	CAAAT	115	5	-	Pisum sativum	common cis-acting element in promoter and enhancer regions
PbrPUB21	Pbr010929.1	CAAT-box	CAAAT	123	5	-	Pisum sativum	common cis-acting element in promoter and enhancer regions
PbrPUB21	Pbr010929.1	CAAT-box	CAAAT	437	5	-	Pisum sativum	common cis-acting element in promoter and enhancer regions
PbrPUB21	Pbr010929.1	CAAT-box	CAAAT	767	5	-	Pisum sativum	common cis-acting element in promoter and enhancer regions
PbrPUB21	Pbr010929.1	CAAT-box	CCAAT	840	5	+	Arabidopsis thaliana	common cis-acting element in promoter and enhancer regions
PbrPUB21	Pbr010929.1	CAAT-box	CAAAT	1077	5	-	Pisum sativum	common cis-acting element in promoter and enhancer regions
PbrPUB21	Pbr010929.1	CAAT-box	CAAAT	1151	5	-	Pisum sativum	common cis-acting element in promoter and enhancer regions
PbrPUB21	Pbr010929.1	CAAT-box	CCAAT	1331	5	+	Arabidopsis thaliana	common cis-acting element in promoter and enhancer regions
PbrPUB21	Pbr010929.1	CAAT-box	CAAAT	1397	5	+	Pisum sativum	common cis-acting element in promoter and enhancer regions
PbrPUB21	Pbr010929.1	CAAT-box	CAAAT	1423	5	-	Pisum sativum	common cis-acting element in promoter and enhancer regions
PbrPUB21	Pbr010929.1	CAAT-box	CAAAT	1636	5	-	Pisum sativum	common cis-acting element in promoter and enhancer regions
PbrPUB21	Pbr010929.1	CAAT-box	CCAAT	1761	5	+	Arabidopsis thaliana	common cis-acting element in promoter and enhancer regions
PbrPUB21	Pbr010929.1	CAAT-box	TGCCAAC	1983	7	+	Petunia hybrida	common cis-acting element in promoter and enhancer regions
PbrPUB21	Pbr010929.1	TATA-box	ATATAA	107	6	+	Brassica oleracea	core promoter element around -30 of transcription start
PbrPUB21	Pbr010929.1	TATA-box	TATA	108	4	+	Arabidopsis thaliana	core promoter element around -30 of transcription start
PbrPUB21	Pbr010929.1	TATA-box	TATACA	118	6	-	Helianthus annuus	core promoter element around -30 of transcription start
PbrPUB21	Pbr010929.1	TATA-box	TATA	120	4	+	Arabidopsis thaliana	core promoter element around -30 of transcription start
PbrPUB21	Pbr010929.1	TATA-box	TATA	178	4	+	Arabidopsis thaliana	core promoter element around -30 of transcription start
PbrPUB21	Pbr010929.1	TATA-box	ccTATAAAaa	233	9	+	Arabidopsis thaliana	core promoter element around -30 of transcription start
PbrPUB21	Pbr010929.1	TATA-box	TACAAAA	326	7	+	Oryza sativa	core promoter element around -30 of transcription start
PbrPUB21	Pbr010929.1	TATA-box	ATATAA	332	6	+	Brassica oleracea	core promoter element around -30 of transcription start
PbrPUB21	Pbr010929.1	TATA-box	TATA	333	4	+	Arabidopsis thaliana	core promoter element around -30 of transcription start
PbrPUB21	Pbr010929.1	TATA-box	ATTATA	552	6	+	Brassica napus	core promoter element around -30 of transcription start
PbrPUB21	Pbr010929.1	TATA-box	TATAA	553	5	-	Arabidopsis thaliana	core promoter element around -30 of transcription start
PbrPUB21	Pbr010929.1	TATA-box	TATA	554	4	+	Arabidopsis thaliana	core promoter element around -30 of transcription start
PbrPUB21	Pbr010929.1	TATA-box	TACATAAA	692	8	-	Oryza sativa	core promoter element around -30 of transcription start
PbrPUB21	Pbr010929.1	TATA-box	TATA	720	4	+	Arabidopsis thaliana	core promoter element around -30 of transcription start
PbrPUB21	Pbr010929.1	TATA-box	ATATAT	763	6	+	Brassica napus	core promoter element around -30 of transcription start
PbrPUB21	Pbr010929.1	TATA-box	TATA	764	4	+	Arabidopsis thaliana	core promoter element around -30 of transcription start
PbrPUB21	Pbr010929.1	TATA-box	TATAA	787	5	-	Arabidopsis thaliana	core promoter element around -30 of transcription start
PbrPUB21	Pbr010929.1	TATA-box	TATA	788	4	+	Arabidopsis thaliana	core promoter element around -30 of transcription start
PbrPUB21	Pbr010929.1	TATA-box	ATATAA	809	6	+	Brassica oleracea	core promoter element around -30 of transcription start
PbrPUB21	Pbr010929.1	TATA-box	TATA	810	4	+	Arabidopsis thaliana	core promoter element around -30 of transcription start
PbrPUB21	Pbr010929.1	TATA-box	TATA	819	4	+	Arabidopsis thaliana	core promoter element around -30 of transcription start
PbrPUB21	Pbr010929.1	TATA-box	ATTATA	822	6	+	Brassica napus	core promoter element around -30 of transcription start
PbrPUB21	Pbr010929.1	TATA-box	TATAA	823	5	-	Arabidopsis thaliana	core promoter element around -30 of transcription start
PbrPUB21	Pbr010929.1	TATA-box	TATA	824	4	+	Arabidopsis thaliana	core promoter element around -30 of transcription start
PbrPUB21	Pbr010929.1	TATA-box	ccTATAAAaa	979	9	-	Arabidopsis thaliana	core promoter element around -30 of transcription start
PbrPUB21	Pbr010929.1	TATA-box	TATAAAA	980	7	-	Pisum sativum	core promoter element around -30 of transcription start
PbrPUB21	Pbr010929.1	TATA-box	TATAAA	981	6	-	Helianthus annuus	core promoter element around -30 of transcription start
PbrPUB21	Pbr010929.1	TATA-box	TATAA	982	5	-	Arabidopsis thaliana	core promoter element around -30 of transcription start
PbrPUB21	Pbr010929.1	TATA-box	TATA	983	4	+	Arabidopsis thaliana	core promoter element around -30 of transcription start
PbrPUB21	Pbr010929.1	TATA-box	TATAAAT	1022	7	-	Brassica juncea	core promoter element around -30 of transcription start
PbrPUB21	Pbr010929.1	TATA-box	TATAAA	1023	6	-	Helianthus annuus	core promoter element around -30 of transcription start
PbrPUB21	Pbr010929.1	TATA-box	TATAA	1024	5	-	Arabidopsis thaliana	core promoter element around -30 of transcription start
PbrPUB21	Pbr010929.1	TATA-box	TATA	1025	4	-	Arabidopsis thaliana	core promoter element around -30 of transcription start
PbrPUB21	Pbr010929.1	TATA-box	TACAAAA	1110	7	+	Oryza sativa	core promoter element around -30 of transcription start
PbrPUB21	Pbr010929.1	TATA-box	ccTATAAAaa	1295	9	+	Arabidopsis thaliana	core promoter element around -30 of transcription start
PbrPUB21	Pbr010929.1	TATA-box	TATA	1297	4	-	Arabidopsis thaliana	core promoter element around -30 of transcription start
PbrPUB21	Pbr010929.1	TATA-box	TACAAAA	1313	7	+	Oryza sativa	core promoter element around -30 of transcription start
PbrPUB21	Pbr010929.1	TATA-box	TATA	1326	4	-	Arabidopsis thaliana	core promoter element around -30 of transcription start
PbrPUB21	Pbr010929.1	TATA-box	TATATAA	1340	7	-	Arabidopsis thaliana	core promoter element around -30 of transcription start
PbrPUB21	Pbr010929.1	TATA-box	TATATA	1341	6	-	Arabidopsis thaliana	core promoter element around -30 of transcription start
PbrPUB21	Pbr010929.1	TATA-box	TATA	1343	4	-	Arabidopsis thaliana	core promoter element around -30 of transcription start
PbrPUB21	Pbr010929.1	TATA-box	TATA	1503	4	-	Arabidopsis thaliana	core promoter element around -30 of transcription start
PbrPUB21	Pbr010929.1	TATA-box	TATA	1558	4	-	Arabidopsis thaliana	core promoter element around -30 of transcription start
PbrPUB21	Pbr010929.1	TATA-box	ATTATA	1649	6	+	Brassica napus	core promoter element around -30 of transcription start
PbrPUB21	Pbr010929.1	TATA-box	TATAA	1650	5	-	Arabidopsis thaliana	core promoter element around -30 of transcription start
PbrPUB21	Pbr010929.1	TATA-box	TATA	1651	4	-	Arabidopsis thaliana	core promoter element around -30 of transcription start
PbrPUB21	Pbr010929.1	TATA-box	TATAAA	1828	6	-	Helianthus annuus	core promoter element around -30 of transcription start
PbrPUB21	Pbr010929.1	TATA-box	TATAA	1829	5	-	Arabidopsis thaliana	core promoter element around -30 of transcription start
PbrPUB21	Pbr010929.1	TATA-box	TATA	1830	4	-	Arabidopsis thaliana	core promoter element around -30 of transcription start
PbrPUB21	Pbr010929.1	GC-motif	CCCCCG	1642	6	-	Zea mays	enhancer-like element involved in anoxic specific inducibility
PbrPUB21	Pbr010929.1	3-AF1 binding site	TAAGAGAGGAA	86	10	-	Solanum tuberosum	light responsive element
PbrPUB21	Pbr010929.1	CCAAT-box	CAACGG	1951	6	+	Hordeum vulgare	MYBHv1 binding site
PbrPUB21	Pbr010929.1	Box 4	ATTAAT	215	6	+	Petroselinum crispum	part of a conserved DNA module involved in light responsiveness
PbrPUB21	Pbr010929.1	Box 4	ATTAAT	708	6	+	Petroselinum crispum	part of a conserved DNA module involved in light responsiveness
PbrPUB21	Pbr010929.1	Box 4	ATTAAT	712	6	+	Petroselinum crispum	part of a conserved DNA module involved in light responsiveness
PbrPUB21	Pbr010929.1	Box 4	ATTAAT	912	6	+	Petroselinum crispum	part of a conserved DNA module involved in light responsiveness
PbrPUB21	Pbr010929.1	Box 4	ATTAAT	1493	6	-	Petroselinum crispum	part of a conserved DNA module involved in light responsiveness
PbrPUB21	Pbr010929.1	TCT-motif	TCTTAC	528	6	-	Arabidopsis thaliana	part of a light responsive element
PbrPUB21	Pbr010929.1	TCT-motif	TCTTAC	617	6	+	Arabidopsis thaliana	part of a light responsive element
PbrPUB21	Pbr010929.1	TCT-motif	TCTTAC	1484	6	-	Arabidopsis thaliana	part of a light responsive element
PbrPUB21	Pbr010929.1	TCT-motif	TCTTAC	1545	6	-	Arabidopsis thaliana	part of a light responsive element
PbrPUB21	Pbr010929.1	TCCC-motif	TCTCCCT	206	7	+	Spinacia oleracea	part of a light responsive element
PbrPUB22	Pbr040085.1	TC-rich repeats	GTTTTCTTAC	773	9	+	Nicotiana tabacum	cis-acting element involved in defense and stress responsiveness
PbrPUB22	Pbr040085.1	LTR	CCGAAA	1843	6	-	Hordeum vulgare	cis-acting element involved in low-temperature responsiveness
PbrPUB22	Pbr040085.1	TCA-element	CCATCTTTTT	331	9	+	Nicotiana tabacum	cis-acting element involved in salicylic acid responsiveness
PbrPUB22	Pbr040085.1	TCA-element	CCATCTTTTT	718	9	-	Nicotiana tabacum	cis-acting element involved in salicylic acid responsiveness
PbrPUB22	Pbr040085.1	ABRE	ACGTG	832	5	+	Arabidopsis thaliana	cis-acting element involved in the abscisic acid responsiveness
PbrPUB22	Pbr040085.1	A-box	CCGTCC	813	6	-	Petroselinum crispum	cis-acting regulatory element
PbrPUB22	Pbr040085.1	ARE	AAACCA	1080	6	-	Zea mays	cis-acting regulatory element essential for the anaerobic induction
PbrPUB22	Pbr040085.1	G-box	CACGTC	831	6	-	Zea mays	cis-acting regulatory element involved in light responsiveness
PbrPUB22	Pbr040085.1	RY-element	CATGCATG	1532	8	-	Helianthus annuus	cis-acting regulatory element involved in seed-specific regulation
PbrPUB22	Pbr040085.1	CGTCA-motif	CGTCA	830	5	-	Hordeum vulgare	cis-acting regulatory element involved in the MeJA-responsiveness
PbrPUB22	Pbr040085.1	CGTCA-motif	CGTCA	910	5	+	Hordeum vulgare	cis-acting regulatory element involved in the MeJA-responsiveness
PbrPUB22	Pbr040085.1	TGACG-motif	TGACG	830	5	+	Hordeum vulgare	cis-acting regulatory element involved in the MeJA-responsiveness
PbrPUB22	Pbr040085.1	TGACG-motif	TGACG	910	5	-	Hordeum vulgare	cis-acting regulatory element involved in the MeJA-responsiveness
PbrPUB22	Pbr040085.1	O2-site	GATGATGTGG	828	9	+	Zea mays	cis-acting regulatory element involved in zein metabolism regulation
PbrPUB22	Pbr040085.1	O2-site	GATGA(C/T)(A/G)TG(A/G)	1141	8	-	Zea mays	cis-acting regulatory element involved in zein metabolism regulation
PbrPUB22	Pbr040085.1	GCN4_motif	TGAGTCA	365	7	+	Oryza sativa	cis-regulatory element involved in endosperm expression
PbrPUB22	Pbr040085.1	CAAT-box	CCAAT	56	5	+	Arabidopsis thaliana	common cis-acting element in promoter and enhancer regions
PbrPUB22	Pbr040085.1	CAAT-box	CAAAT	172	5	+	Pisum sativum	common cis-acting element in promoter and enhancer regions
PbrPUB22	Pbr040085.1	CAAT-box	CAAAT	196	5	-	Pisum sativum	common cis-acting element in promoter and enhancer regions
PbrPUB22	Pbr040085.1	CAAT-box	CCAAT	228	5	+	Arabidopsis thaliana	common cis-acting element in promoter and enhancer regions
PbrPUB22	Pbr040085.1	CAAT-box	CAAAT	360	5	-	Pisum sativum	common cis-acting element in promoter and enhancer regions
PbrPUB22	Pbr040085.1	CAAT-box	CAAAT	445	5	+	Pisum sativum	common cis-acting element in promoter and enhancer regions
PbrPUB22	Pbr040085.1	CAAT-box	CAAAT	548	5	-	Pisum sativum	common cis-acting element in promoter and enhancer regions
PbrPUB22	Pbr040085.1	CAAT-box	CAAAT	674	5	-	Pisum sativum	common cis-acting element in promoter and enhancer regions
PbrPUB22	Pbr040085.1	CAAT-box	CCAAT	750	5	+	Arabidopsis thaliana	common cis-acting element in promoter and enhancer regions
PbrPUB22	Pbr040085.1	CAAT-box	CAAAT	794	5	+	Pisum sativum	common cis-acting element in promoter and enhancer regions
PbrPUB22	Pbr040085.1	CAAT-box	CAAAT	1123	5	-	Pisum sativum	common cis-acting element in promoter and enhancer regions
PbrPUB22	Pbr040085.1	CAAT-box	CCAAT	1135	5	+	Arabidopsis thaliana	common cis-acting element in promoter and enhancer regions
PbrPUB22	Pbr040085.1	CAAT-box	CAAAT	1351	5	-	Pisum sativum	common cis-acting element in promoter and enhancer regions
PbrPUB22	Pbr040085.1	CAAT-box	CCAAT	1417	5	+	Arabidopsis thaliana	common cis-acting element in promoter and enhancer regions
PbrPUB22	Pbr040085.1	CAAT-box	CCAAT	1615	5	-	Arabidopsis thaliana	common cis-acting element in promoter and enhancer regions
PbrPUB22	Pbr040085.1	CAAT-box	CCAAT	1816	5	-	Arabidopsis thaliana	common cis-acting element in promoter and enhancer regions
PbrPUB22	Pbr040085.1	CAAT-box	CAAAT	1862	5	-	Pisum sativum	common cis-acting element in promoter and enhancer regions
PbrPUB22	Pbr040085.1	TATA-box	ATTATA	114	6	+	Brassica napus	core promoter element around -30 of transcription start
PbrPUB22	Pbr040085.1	TATA-box	TATATAA	115	7	-	Arabidopsis thaliana	core promoter element around -30 of transcription start
PbrPUB22	Pbr040085.1	TATA-box	TATATA	116	6	+	Arabidopsis thaliana	core promoter element around -30 of transcription start
PbrPUB22	Pbr040085.1	TATA-box	ATATAT	117	6	+	Brassica napus	core promoter element around -30 of transcription start
PbrPUB22	Pbr040085.1	TATA-box	TATATA	118	6	+	Arabidopsis thaliana	core promoter element around -30 of transcription start
PbrPUB22	Pbr040085.1	TATA-box	ATATAT	119	6	+	Brassica napus	core promoter element around -30 of transcription start
PbrPUB22	Pbr040085.1	TATA-box	TATATTTATATTT	120	12	+	Avena sativa	core promoter element around -30 of transcription start
PbrPUB22	Pbr040085.1	TATA-box	ATATAT	121	6	+	Brassica napus	core promoter element around -30 of transcription start
PbrPUB22	Pbr040085.1	TATA-box	TATATA	122	6	+	Arabidopsis thaliana	core promoter element around -30 of transcription start
PbrPUB22	Pbr040085.1	TATA-box	ATATAT	123	6	+	Brassica napus	core promoter element around -30 of transcription start
PbrPUB22	Pbr040085.1	TATA-box	TATATA	124	6	+	Arabidopsis thaliana	core promoter element around -30 of transcription start
PbrPUB22	Pbr040085.1	TATA-box	ATATAT	125	6	+	Brassica napus	core promoter element around -30 of transcription start
PbrPUB22	Pbr040085.1	TATA-box	TATA	126	4	+	Arabidopsis thaliana	core promoter element around -30 of transcription start
PbrPUB22	Pbr040085.1	TATA-box	TATA	278	4	+	Arabidopsis thaliana	core promoter element around -30 of transcription start
PbrPUB22	Pbr040085.1	TATA-box	TATAA	473	5	-	Arabidopsis thaliana	core promoter element around -30 of transcription start
PbrPUB22	Pbr040085.1	TATA-box	TATA	474	4	+	Arabidopsis thaliana	core promoter element around -30 of transcription start
PbrPUB22	Pbr040085.1	TATA-box	TATA	728	4	+	Arabidopsis thaliana	core promoter element around -30 of transcription start
PbrPUB22	Pbr040085.1	TATA-box	TATA	736	4	+	Arabidopsis thaliana	core promoter element around -30 of transcription start
PbrPUB22	Pbr040085.1	TATA-box	TATACA	1202	6	-	Helianthus annuus	core promoter element around -30 of transcription start
PbrPUB22	Pbr040085.1	TATA-box	TATA	1204	4	-	Arabidopsis thaliana	core promoter element around -30 of transcription start
PbrPUB22	Pbr040085.1	TATA-box	TATATAA	1423	7	-	Arabidopsis thaliana	core promoter element around -30 of transcription start
PbrPUB22	Pbr040085.1	TATA-box	TATATA	1424	6	-	Arabidopsis thaliana	core promoter element around -30 of transcription start
PbrPUB22	Pbr040085.1	TATA-box	ATATAT	1425	6	-	Brassica napus	core promoter element around -30 of transcription start
PbrPUB22	Pbr040085.1	TATA-box	TATA	1426	4	-	Arabidopsis thaliana	core promoter element around -30 of transcription start
PbrPUB22	Pbr040085.1	TATA-box	ATTATA	1563	6	+	Brassica napus	core promoter element around -30 of transcription start
PbrPUB22	Pbr040085.1	TATA-box	TATATAA	1564	7	-	Arabidopsis thaliana	core promoter element around -30 of transcription start
PbrPUB22	Pbr040085.1	TATA-box	TATATA	1565	6	-	Arabidopsis thaliana	core promoter element around -30 of transcription start
PbrPUB22	Pbr040085.1	TATA-box	ATATAT	1566	6	-	Brassica napus	core promoter element around -30 of transcription start
PbrPUB22	Pbr040085.1	TATA-box	TATA	1567	4	-	Arabidopsis thaliana	core promoter element around -30 of transcription start
PbrPUB22	Pbr040085.1	TATA-box	TATA	1989	4	-	Arabidopsis thaliana	core promoter element around -30 of transcription start
PbrPUB22	Pbr040085.1	GC-motif	CCCCCG	869	6	+	Zea mays	enhancer-like element involved in anoxic specific inducibility
PbrPUB22	Pbr040085.1	Sp1	GGGCGG	1935	6	+	Oryza sativa	light responsive element
PbrPUB22	Pbr040085.1	MBS	CAACTG	1867	6	-	Arabidopsis thaliana	MYB binding site involved in drought-inducibility
PbrPUB22	Pbr040085.1	Box 4	ATTAAT	1611	6	-	Petroselinum crispum	part of a conserved DNA module involved in light responsiveness
PbrPUB23	Pbr016655.1	TGA-element	AACGAC	708	6	-	Brassica oleracea	auxin-responsive element
PbrPUB23	Pbr016655.1	TCA-element	CCATCTTTTT	889	9	-	Nicotiana tabacum	cis-acting element involved in salicylic acid responsiveness
PbrPUB23	Pbr016655.1	TCA-element	CCATCTTTTT	899	9	-	Nicotiana tabacum	cis-acting element involved in salicylic acid responsiveness
PbrPUB23	Pbr016655.1	ABRE	GCCGCGTGGC	253	9	+	Oryza sativa	cis-acting element involved in the abscisic acid responsiveness
PbrPUB23	Pbr016655.1	ABRE	CACGTG	255	6	+	Arabidopsis thaliana	cis-acting element involved in the abscisic acid responsiveness
PbrPUB23	Pbr016655.1	ABRE	ACGTG	256	5	+	Arabidopsis thaliana	cis-acting element involved in the abscisic acid responsiveness
PbrPUB23	Pbr016655.1	ABRE	ACGTG	277	5	-	Arabidopsis thaliana	cis-acting element involved in the abscisic acid responsiveness
PbrPUB23	Pbr016655.1	ABRE	ACGTG	767	5	+	Arabidopsis thaliana	cis-acting element involved in the abscisic acid responsiveness
PbrPUB23	Pbr016655.1	ABRE	CACGTG	1108	6	-	Arabidopsis thaliana	cis-acting element involved in the abscisic acid responsiveness
PbrPUB23	Pbr016655.1	ABRE	ACGTG	1109	5	+	Arabidopsis thaliana	cis-acting element involved in the abscisic acid responsiveness
PbrPUB23	Pbr016655.1	ARE	AAACCA	779	6	-	Zea mays	cis-acting regulatory element essential for the anaerobic induction
PbrPUB23	Pbr016655.1	ARE	AAACCA	920	6	-	Zea mays	cis-acting regulatory element essential for the anaerobic induction
PbrPUB23	Pbr016655.1	G-Box	TCCACATGGCA	231	10	+	Triticum aestivum	cis-acting regulatory element involved in light responsiveness
PbrPUB23	Pbr016655.1	G-Box	CACGTG	255	6	+	Pisum sativum	cis-acting regulatory element involved in light responsiveness
PbrPUB23	Pbr016655.1	G-Box	CACGTT	766	6	-	Pisum sativum	cis-acting regulatory element involved in light responsiveness
PbrPUB23	Pbr016655.1	G-Box	CACGTG	1108	6	-	Pisum sativum	cis-acting regulatory element involved in light responsiveness
PbrPUB23	Pbr016655.1	G-box	GCCACGTGGA	253	9	+	Arabidopsis thaliana	cis-acting regulatory element involved in light responsiveness
PbrPUB23	Pbr016655.1	G-box	CACGTG	255	6	+	Arabidopsis thaliana	cis-acting regulatory element involved in light responsiveness
PbrPUB23	Pbr016655.1	G-box	CACGTC	277	6	+	Zea mays	cis-acting regulatory element involved in light responsiveness
PbrPUB23	Pbr016655.1	G-box	CACGTG	1108	6	-	Arabidopsis thaliana	cis-acting regulatory element involved in light responsiveness
PbrPUB23	Pbr016655.1	CGTCA-motif	CGTCA	279	5	+	Hordeum vulgare	cis-acting regulatory element involved in the MeJA-responsiveness
PbrPUB23	Pbr016655.1	CGTCA-motif	CGTCA	503	5	+	Hordeum vulgare	cis-acting regulatory element involved in the MeJA-responsiveness
PbrPUB23	Pbr016655.1	CGTCA-motif	CGTCA	788	5	+	Hordeum vulgare	cis-acting regulatory element involved in the MeJA-responsiveness
PbrPUB23	Pbr016655.1	CGTCA-motif	CGTCA	1310	5	-	Hordeum vulgare	cis-acting regulatory element involved in the MeJA-responsiveness
PbrPUB23	Pbr016655.1	TGACG-motif	TGACG	279	5	-	Hordeum vulgare	cis-acting regulatory element involved in the MeJA-responsiveness
PbrPUB23	Pbr016655.1	TGACG-motif	TGACG	503	5	-	Hordeum vulgare	cis-acting regulatory element involved in the MeJA-responsiveness
PbrPUB23	Pbr016655.1	TGACG-motif	TGACG	788	5	-	Hordeum vulgare	cis-acting regulatory element involved in the MeJA-responsiveness
PbrPUB23	Pbr016655.1	TGACG-motif	TGACG	1310	5	+	Hordeum vulgare	cis-acting regulatory element involved in the MeJA-responsiveness
PbrPUB23	Pbr016655.1	O2-site	GTTGACGTGA	276	9	-	Zea mays	cis-acting regulatory element involved in zein metabolism regulation
PbrPUB23	Pbr016655.1	CAAT-box	CAAAT	163	5	+	Pisum sativum	common cis-acting element in promoter and enhancer regions
PbrPUB23	Pbr016655.1	CAAT-box	CAAAT	227	5	-	Pisum sativum	common cis-acting element in promoter and enhancer regions
PbrPUB23	Pbr016655.1	CAAT-box	CAAAT	245	5	-	Pisum sativum	common cis-acting element in promoter and enhancer regions
PbrPUB23	Pbr016655.1	CAAT-box	CAAAT	594	5	+	Pisum sativum	common cis-acting element in promoter and enhancer regions
PbrPUB23	Pbr016655.1	CAAT-box	CAAAT	1148	5	+	Pisum sativum	common cis-acting element in promoter and enhancer regions
PbrPUB23	Pbr016655.1	CAAT-box	CAAAT	1207	5	-	Pisum sativum	common cis-acting element in promoter and enhancer regions
PbrPUB23	Pbr016655.1	CAAT-box	CCAAT	1263	5	+	Arabidopsis thaliana	common cis-acting element in promoter and enhancer regions
PbrPUB23	Pbr016655.1	CAAT-box	CAAAT	1278	5	-	Pisum sativum	common cis-acting element in promoter and enhancer regions
PbrPUB23	Pbr016655.1	CAAT-box	CCAAT	1407	5	+	Arabidopsis thaliana	common cis-acting element in promoter and enhancer regions
PbrPUB23	Pbr016655.1	CAAT-box	CAAAT	1422	5	+	Pisum sativum	common cis-acting element in promoter and enhancer regions
PbrPUB23	Pbr016655.1	CAAT-box	CAAAT	1529	5	-	Pisum sativum	common cis-acting element in promoter and enhancer regions
PbrPUB23	Pbr016655.1	CAAT-box	CAAAT	1631	5	-	Pisum sativum	common cis-acting element in promoter and enhancer regions
PbrPUB23	Pbr016655.1	CAAT-box	CAAAT	1739	5	+	Pisum sativum	common cis-acting element in promoter and enhancer regions
PbrPUB23	Pbr016655.1	CAAT-box	CCAAT	1775	5	+	Arabidopsis thaliana	common cis-acting element in promoter and enhancer regions
PbrPUB23	Pbr016655.1	CAAT-box	CAAAT	1841	5	+	Pisum sativum	common cis-acting element in promoter and enhancer regions
PbrPUB23	Pbr016655.1	CAAT-box	CAAAT	1907	5	+	Pisum sativum	common cis-acting element in promoter and enhancer regions
PbrPUB23	Pbr016655.1	CAAT-box	CAAAT	1924	5	+	Pisum sativum	common cis-acting element in promoter and enhancer regions
PbrPUB23	Pbr016655.1	CAAT-box	CAAAT	1957	5	+	Pisum sativum	common cis-acting element in promoter and enhancer regions
PbrPUB23	Pbr016655.1	CAAT-box	CAAAT	1970	5	+	Pisum sativum	common cis-acting element in promoter and enhancer regions
PbrPUB23	Pbr016655.1	CAAT-box	CAAAT	1983	5	-	Pisum sativum	common cis-acting element in promoter and enhancer regions
PbrPUB23	Pbr016655.1	TATA-box	ATATAT	263	6	+	Brassica napus	core promoter element around -30 of transcription start
PbrPUB23	Pbr016655.1	TATA-box	TATA	264	4	+	Arabidopsis thaliana	core promoter element around -30 of transcription start
PbrPUB23	Pbr016655.1	TATA-box	TACAAAA	438	7	-	Oryza sativa	core promoter element around -30 of transcription start
PbrPUB23	Pbr016655.1	TATA-box	TATA	472	4	+	Arabidopsis thaliana	core promoter element around -30 of transcription start
PbrPUB23	Pbr016655.1	TATA-box	TATA	580	4	+	Arabidopsis thaliana	core promoter element around -30 of transcription start
PbrPUB23	Pbr016655.1	TATA-box	TATAAAT	717	7	-	Brassica juncea	core promoter element around -30 of transcription start
PbrPUB23	Pbr016655.1	TATA-box	TATAAA	718	6	-	Helianthus annuus	core promoter element around -30 of transcription start
PbrPUB23	Pbr016655.1	TATA-box	TATAA	719	5	-	Arabidopsis thaliana	core promoter element around -30 of transcription start
PbrPUB23	Pbr016655.1	TATA-box	TATA	720	4	+	Arabidopsis thaliana	core promoter element around -30 of transcription start
PbrPUB23	Pbr016655.1	TATA-box	taTATAAAtc	1184	9	-	Arabidopsis thaliana	core promoter element around -30 of transcription start
PbrPUB23	Pbr016655.1	TATA-box	ATATAT	1185	6	-	Brassica napus	core promoter element around -30 of transcription start
PbrPUB23	Pbr016655.1	TATA-box	TATATA	1186	6	-	Arabidopsis thaliana	core promoter element around -30 of transcription start
PbrPUB23	Pbr016655.1	TATA-box	ATATAT	1187	6	-	Brassica napus	core promoter element around -30 of transcription start
PbrPUB23	Pbr016655.1	TATA-box	TATATA	1188	6	-	Arabidopsis thaliana	core promoter element around -30 of transcription start
PbrPUB23	Pbr016655.1	TATA-box	ATATAT	1189	6	-	Brassica napus	core promoter element around -30 of transcription start
PbrPUB23	Pbr016655.1	TATA-box	TATATA	1190	6	-	Arabidopsis thaliana	core promoter element around -30 of transcription start
PbrPUB23	Pbr016655.1	TATA-box	ATATAT	1191	6	-	Brassica napus	core promoter element around -30 of transcription start
PbrPUB23	Pbr016655.1	TATA-box	TATATA	1192	6	-	Arabidopsis thaliana	core promoter element around -30 of transcription start
PbrPUB23	Pbr016655.1	TATA-box	ATATAA	1193	6	+	Brassica oleracea	core promoter element around -30 of transcription start
PbrPUB23	Pbr016655.1	TATA-box	TATA	1194	4	-	Arabidopsis thaliana	core promoter element around -30 of transcription start
PbrPUB23	Pbr016655.1	TATA-box	TATA	1297	4	-	Arabidopsis thaliana	core promoter element around -30 of transcription start
PbrPUB23	Pbr016655.1	TATA-box	TATA	1320	4	-	Arabidopsis thaliana	core promoter element around -30 of transcription start
PbrPUB23	Pbr016655.1	TATA-box	TATA	1358	4	-	Arabidopsis thaliana	core promoter element around -30 of transcription start
PbrPUB23	Pbr016655.1	TATA-box	ATATAA	1464	6	+	Brassica oleracea	core promoter element around -30 of transcription start
PbrPUB23	Pbr016655.1	TATA-box	TATA	1465	4	-	Arabidopsis thaliana	core promoter element around -30 of transcription start
PbrPUB23	Pbr016655.1	TATA-box	TATA	1702	4	-	Arabidopsis thaliana	core promoter element around -30 of transcription start
PbrPUB23	Pbr016655.1	TATA-box	TATA	1735	4	-	Arabidopsis thaliana	core promoter element around -30 of transcription start
PbrPUB23	Pbr016655.1	TATA-box	TATAAA	1801	6	-	Helianthus annuus	core promoter element around -30 of transcription start
PbrPUB23	Pbr016655.1	TATA-box	TATAA	1802	5	-	Arabidopsis thaliana	core promoter element around -30 of transcription start
PbrPUB23	Pbr016655.1	TATA-box	TATA	1803	4	-	Arabidopsis thaliana	core promoter element around -30 of transcription start
PbrPUB23	Pbr016655.1	TATA-box	TATA	1903	4	-	Arabidopsis thaliana	core promoter element around -30 of transcription start
PbrPUB23	Pbr016655.1	TATA-box	ATATAT	1910	6	-	Brassica napus	core promoter element around -30 of transcription start
PbrPUB23	Pbr016655.1	TATA-box	TATATA	1911	6	-	Arabidopsis thaliana	core promoter element around -30 of transcription start
PbrPUB23	Pbr016655.1	TATA-box	ATATAA	1912	6	+	Brassica oleracea	core promoter element around -30 of transcription start
PbrPUB23	Pbr016655.1	TATA-box	TATA	1913	4	-	Arabidopsis thaliana	core promoter element around -30 of transcription start
PbrPUB23	Pbr016655.1	Sp1	GGGCGG	494	6	-	Oryza sativa	light responsive element
PbrPUB23	Pbr016655.1	MBS	CAACTG	1587	6	+	Arabidopsis thaliana	MYB binding site involved in drought-inducibility
PbrPUB23	Pbr016655.1	MBSI	TTTTTACGGTTA	1160	11	-	Petunia hybrida	MYB binding site involved in flavonoid biosynthetic genes regulation
PbrPUB23	Pbr016655.1	CCAAT-box	CAACGG	1827	6	+	Hordeum vulgare	MYBHv1 binding site
PbrPUB23	Pbr016655.1	Box 4	ATTAAT	1998	6	-	Petroselinum crispum	part of a conserved DNA module involved in light responsiveness
PbrPUB23	Pbr016655.1	chs-CMA2a	TCACTTGA	752	8	-	Petroselinum crispum	part of a light responsive element
PbrPUB23	Pbr016655.1	chs-CMA2a	TCACTTGA	1049	8	-	Petroselinum crispum	part of a light responsive element
PbrPUB23	Pbr016655.1	I-box	gGATAAGGTG	762	9	+	Zea mays	part of a light responsive element
PbrPUB23	Pbr016655.1	Box II	CCACGTGGC	253	9	-	Petroselinum crispum	part of a light responsive element
PbrPUB23	Pbr016655.1	Box II	CCACGTGGC	254	9	+	Petroselinum crispum	part of a light responsive element
PbrPUB23	Pbr016655.1	TCCC-motif	TCTCCCT	865	7	-	Spinacia oleracea	part of a light responsive element
PbrPUB24	Pbr006392.1	TGA-element	AACGAC	1013	6	-	Brassica oleracea	auxin-responsive element
PbrPUB24	Pbr006392.1	TGA-element	AACGAC	1856	6	-	Brassica oleracea	auxin-responsive element
PbrPUB24	Pbr006392.1	TC-rich repeats	GTTTTCTTAC	814	9	+	Nicotiana tabacum	cis-acting element involved in defense and stress responsiveness
PbrPUB24	Pbr006392.1	ABRE	ACGTG	286	5	-	Arabidopsis thaliana	cis-acting element involved in the abscisic acid responsiveness
PbrPUB24	Pbr006392.1	ABRE	ACGTG	875	5	-	Arabidopsis thaliana	cis-acting element involved in the abscisic acid responsiveness
PbrPUB24	Pbr006392.1	ARE	AAACCA	1678	6	+	Zea mays	cis-acting regulatory element essential for the anaerobic induction
PbrPUB24	Pbr006392.1	AuxRR-core	GGTCCAT	1114	7	+	Nicotiana tabacum	cis-acting regulatory element involved in auxin responsiveness
PbrPUB24	Pbr006392.1	G-box	CACGTC	286	6	+	Zea mays	cis-acting regulatory element involved in light responsiveness
PbrPUB24	Pbr006392.1	G-Box	CACGTT	875	6	+	Pisum sativum	cis-acting regulatory element involved in light responsiveness
PbrPUB24	Pbr006392.1	CGTCA-motif	CGTCA	392	5	-	Hordeum vulgare	cis-acting regulatory element involved in the MeJA-responsiveness
PbrPUB24	Pbr006392.1	CGTCA-motif	CGTCA	1130	5	-	Hordeum vulgare	cis-acting regulatory element involved in the MeJA-responsiveness
PbrPUB24	Pbr006392.1	CGTCA-motif	CGTCA	1714	5	+	Hordeum vulgare	cis-acting regulatory element involved in the MeJA-responsiveness
PbrPUB24	Pbr006392.1	TGACG-motif	TGACG	392	5	+	Hordeum vulgare	cis-acting regulatory element involved in the MeJA-responsiveness
PbrPUB24	Pbr006392.1	TGACG-motif	TGACG	1130	5	+	Hordeum vulgare	cis-acting regulatory element involved in the MeJA-responsiveness
PbrPUB24	Pbr006392.1	TGACG-motif	TGACG	1714	5	-	Hordeum vulgare	cis-acting regulatory element involved in the MeJA-responsiveness
PbrPUB24	Pbr006392.1	CAAT-box	CAAAT	554	5	+	Pisum sativum	common cis-acting element in promoter and enhancer regions
PbrPUB24	Pbr006392.1	CAAT-box	CAAAT	602	5	-	Pisum sativum	common cis-acting element in promoter and enhancer regions
PbrPUB24	Pbr006392.1	CAAT-box	CAAAT	911	5	+	Pisum sativum	common cis-acting element in promoter and enhancer regions
PbrPUB24	Pbr006392.1	CAAT-box	CAAAT	1076	5	-	Pisum sativum	common cis-acting element in promoter and enhancer regions
PbrPUB24	Pbr006392.1	CAAT-box	CAAAT	1091	5	-	Pisum sativum	common cis-acting element in promoter and enhancer regions
PbrPUB24	Pbr006392.1	CAAT-box	CCAAT	1269	5	-	Arabidopsis thaliana	common cis-acting element in promoter and enhancer regions
PbrPUB24	Pbr006392.1	CAAT-box	CCAAT	1311	5	-	Arabidopsis thaliana	common cis-acting element in promoter and enhancer regions
PbrPUB24	Pbr006392.1	CAAT-box	CAAAT	1597	5	-	Pisum sativum	common cis-acting element in promoter and enhancer regions
PbrPUB24	Pbr006392.1	CAAT-box	CCAAT	1965	5	+	Arabidopsis thaliana	common cis-acting element in promoter and enhancer regions
PbrPUB24	Pbr006392.1	TATA-box	TATA	469	4	+	Arabidopsis thaliana	core promoter element around -30 of transcription start
PbrPUB24	Pbr006392.1	TATA-box	TATAAAA	823	7	-	Pisum sativum	core promoter element around -30 of transcription start
PbrPUB24	Pbr006392.1	TATA-box	TATAAA	824	6	-	Helianthus annuus	core promoter element around -30 of transcription start
PbrPUB24	Pbr006392.1	TATA-box	TATATAA	825	7	-	Arabidopsis thaliana	core promoter element around -30 of transcription start
PbrPUB24	Pbr006392.1	TATA-box	TATATA	826	6	+	Arabidopsis thaliana	core promoter element around -30 of transcription start
PbrPUB24	Pbr006392.1	TATA-box	TATA	828	4	+	Arabidopsis thaliana	core promoter element around -30 of transcription start
PbrPUB24	Pbr006392.1	TATA-box	TATATA	839	6	+	Arabidopsis thaliana	core promoter element around -30 of transcription start
PbrPUB24	Pbr006392.1	TATA-box	ATATAA	840	6	+	Brassica oleracea	core promoter element around -30 of transcription start
PbrPUB24	Pbr006392.1	TATA-box	TATA	841	4	+	Arabidopsis thaliana	core promoter element around -30 of transcription start
PbrPUB24	Pbr006392.1	TATA-box	TATA	915	4	+	Arabidopsis thaliana	core promoter element around -30 of transcription start
PbrPUB24	Pbr006392.1	TATA-box	TATAA	1051	5	-	Arabidopsis thaliana	core promoter element around -30 of transcription start
PbrPUB24	Pbr006392.1	TATA-box	TATA	1052	4	-	Arabidopsis thaliana	core promoter element around -30 of transcription start
PbrPUB24	Pbr006392.1	TATA-box	TATA	1107	4	-	Arabidopsis thaliana	core promoter element around -30 of transcription start
PbrPUB24	Pbr006392.1	TATA-box	TATA	1335	4	-	Arabidopsis thaliana	core promoter element around -30 of transcription start
PbrPUB24	Pbr006392.1	TATA-box	TATA	1453	4	-	Arabidopsis thaliana	core promoter element around -30 of transcription start
PbrPUB24	Pbr006392.1	TATA-box	ATTATA	1496	6	+	Brassica napus	core promoter element around -30 of transcription start
PbrPUB24	Pbr006392.1	TATA-box	TATAA	1497	5	-	Arabidopsis thaliana	core promoter element around -30 of transcription start
PbrPUB24	Pbr006392.1	TATA-box	TATA	1498	4	-	Arabidopsis thaliana	core promoter element around -30 of transcription start
PbrPUB24	Pbr006392.1	TATA-box	ATATAA	1524	6	+	Brassica oleracea	core promoter element around -30 of transcription start
PbrPUB24	Pbr006392.1	TATA-box	TATA	1525	4	-	Arabidopsis thaliana	core promoter element around -30 of transcription start
PbrPUB24	Pbr006392.1	GARE-motif	TCTGTTG	1325	7	+	Brassica oleracea	gibberellin-responsive element
PbrPUB24	Pbr006392.1	GT1-motif	GGTTAA	149	6	-	Arabidopsis thaliana	light responsive element
PbrPUB24	Pbr006392.1	GT1-motif	GGTTAA	200	6	-	Arabidopsis thaliana	light responsive element
PbrPUB24	Pbr006392.1	MBSI	aaaAaaC(G/C)GTTA	150	10.5	-	Petunia hybrida	MYB binding site involved in flavonoid biosynthetic genes regulation
PbrPUB24	Pbr006392.1	MBSI	TTTTTACGGTTA	201	11	-	Petunia hybrida	MYB binding site involved in flavonoid biosynthetic genes regulation
PbrPUB24	Pbr006392.1	MBSI	aaaAaaC(G/C)GTTA	1707	10.5	+	Petunia hybrida	MYB binding site involved in flavonoid biosynthetic genes regulation
PbrPUB24	Pbr006392.1	MRE	AACCTAA	1067	7	-	Petroselinum crispum	MYB binding site involved in light responsiveness
PbrPUB24	Pbr006392.1	Box 4	ATTAAT	1486	6	-	Petroselinum crispum	part of a conserved DNA module involved in light responsiveness
PbrPUB24	Pbr006392.1	GATA-motif	AAGGATAAGG	773	9	-	Solanum tuberosum	part of a light responsive element
PbrPUB24	Pbr006392.1	GATA-motif	AAGATAAGATT	846	10	-	Arabidopsis thaliana	part of a light responsive element
PbrPUB24	Pbr006392.1	GATA-motif	GATAGGA	1515	7	-	Arabidopsis thaliana	part of a light responsive element
PbrPUB24	Pbr006392.1	chs-CMA1a	TTACTTAA	524	8	+	Daucus carota	part of a light responsive element
PbrPUB24	Pbr006392.1	I-box	cGATAAGGCG	771	9	-	Zea mays	part of a light responsive element
PbrPUB24	Pbr006392.1	TCT-motif	TCTTAC	980	6	-	Arabidopsis thaliana	part of a light responsive element
PbrPUB24	Pbr006392.1	TCCC-motif	TCTCCCT	1781	7	+	Spinacia oleracea	part of a light responsive element
PbrPUB24	Pbr006392.1	AE-box	AGAAACAA	1974	8	-	Arabidopsis thaliana	part of a module for light response
PbrPUB25	Pbr016092.1	TC-rich repeats	GTTTTCTTAC	1347	9	-	Nicotiana tabacum	cis-acting element involved in defense and stress responsiveness
PbrPUB25	Pbr016092.1	TC-rich repeats	GTTTTCTTAC	1358	9	-	Nicotiana tabacum	cis-acting element involved in defense and stress responsiveness
PbrPUB25	Pbr016092.1	LTR	CCGAAA	1818	6	-	Hordeum vulgare	cis-acting element involved in low-temperature responsiveness
PbrPUB25	Pbr016092.1	ABRE	TACGGTC	21	7	+	Arabidopsis thaliana	cis-acting element involved in the abscisic acid responsiveness
PbrPUB25	Pbr016092.1	ABRE	ACGTG	459	5	-	Arabidopsis thaliana	cis-acting element involved in the abscisic acid responsiveness
PbrPUB25	Pbr016092.1	ABRE	ACGTG	625	5	+	Arabidopsis thaliana	cis-acting element involved in the abscisic acid responsiveness
PbrPUB25	Pbr016092.1	ARE	AAACCA	1389	6	+	Zea mays	cis-acting regulatory element essential for the anaerobic induction
PbrPUB25	Pbr016092.1	G-box	TACGTG	459	6	-	Arabidopsis thaliana	cis-acting regulatory element involved in light responsiveness
PbrPUB25	Pbr016092.1	G-box	TACGTG	624	6	+	Arabidopsis thaliana	cis-acting regulatory element involved in light responsiveness
PbrPUB25	Pbr016092.1	GCN4_motif	TGAGTCA	836	7	-	Oryza sativa	cis-regulatory element involved in endosperm expression
PbrPUB25	Pbr016092.1	CAAT-box	CAAAT	36	5	+	Pisum sativum	common cis-acting element in promoter and enhancer regions
PbrPUB25	Pbr016092.1	CAAT-box	CAAAT	255	5	+	Pisum sativum	common cis-acting element in promoter and enhancer regions
PbrPUB25	Pbr016092.1	CAAT-box	CAAAT	511	5	-	Pisum sativum	common cis-acting element in promoter and enhancer regions
PbrPUB25	Pbr016092.1	CAAT-box	CAAAT	554	5	+	Pisum sativum	common cis-acting element in promoter and enhancer regions
PbrPUB25	Pbr016092.1	CAAT-box	CAAAT	590	5	-	Pisum sativum	common cis-acting element in promoter and enhancer regions
PbrPUB25	Pbr016092.1	CAAT-box	TGCAAATCT	628	9	+	Brassica juncea	common cis-acting element in promoter and enhancer regions
PbrPUB25	Pbr016092.1	CAAT-box	CAAAT	630	5	+	Pisum sativum	common cis-acting element in promoter and enhancer regions
PbrPUB25	Pbr016092.1	CAAT-box	CAAAT	784	5	+	Pisum sativum	common cis-acting element in promoter and enhancer regions
PbrPUB25	Pbr016092.1	CAAT-box	CAAAT	954	5	-	Pisum sativum	common cis-acting element in promoter and enhancer regions
PbrPUB25	Pbr016092.1	CAAT-box	CCAAT	1060	5	-	Arabidopsis thaliana	common cis-acting element in promoter and enhancer regions
PbrPUB25	Pbr016092.1	CAAT-box	TGCCAAC	1402	7	+	Petunia hybrida	common cis-acting element in promoter and enhancer regions
PbrPUB25	Pbr016092.1	CAAT-box	CCAAT	1600	5	-	Arabidopsis thaliana	common cis-acting element in promoter and enhancer regions
PbrPUB25	Pbr016092.1	CAAT-box	CCAAT	1760	5	-	Arabidopsis thaliana	common cis-acting element in promoter and enhancer regions
PbrPUB25	Pbr016092.1	CAAT-box	CCAAT	1944	5	+	Arabidopsis thaliana	common cis-acting element in promoter and enhancer regions
PbrPUB25	Pbr016092.1	CAAT-box	CAAAT	1980	5	-	Pisum sativum	common cis-acting element in promoter and enhancer regions
PbrPUB25	Pbr016092.1	TATA-box	TATAA	42	5	-	Arabidopsis thaliana	core promoter element around -30 of transcription start
PbrPUB25	Pbr016092.1	TATA-box	TATA	43	4	+	Arabidopsis thaliana	core promoter element around -30 of transcription start
PbrPUB25	Pbr016092.1	TATA-box	ATATAT	287	6	+	Brassica napus	core promoter element around -30 of transcription start
PbrPUB25	Pbr016092.1	TATA-box	TATATA	288	6	+	Arabidopsis thaliana	core promoter element around -30 of transcription start
PbrPUB25	Pbr016092.1	TATA-box	TATA	290	4	+	Arabidopsis thaliana	core promoter element around -30 of transcription start
PbrPUB25	Pbr016092.1	TATA-box	TATACA	620	6	-	Helianthus annuus	core promoter element around -30 of transcription start
PbrPUB25	Pbr016092.1	TATA-box	TATA	622	4	+	Arabidopsis thaliana	core promoter element around -30 of transcription start
PbrPUB25	Pbr016092.1	TATA-box	ATATAA	675	6	+	Brassica oleracea	core promoter element around -30 of transcription start
PbrPUB25	Pbr016092.1	TATA-box	TATA	676	4	+	Arabidopsis thaliana	core promoter element around -30 of transcription start
PbrPUB25	Pbr016092.1	TATA-box	ATTATA	1213	6	+	Brassica napus	core promoter element around -30 of transcription start
PbrPUB25	Pbr016092.1	TATA-box	TATAA	1214	5	-	Arabidopsis thaliana	core promoter element around -30 of transcription start
PbrPUB25	Pbr016092.1	TATA-box	TATA	1215	4	-	Arabidopsis thaliana	core promoter element around -30 of transcription start
PbrPUB25	Pbr016092.1	TATA-box	TATA	1288	4	-	Arabidopsis thaliana	core promoter element around -30 of transcription start
PbrPUB25	Pbr016092.1	TATA-box	ATTATA	1469	6	+	Brassica napus	core promoter element around -30 of transcription start
PbrPUB25	Pbr016092.1	TATA-box	TATAA	1470	5	-	Arabidopsis thaliana	core promoter element around -30 of transcription start
PbrPUB25	Pbr016092.1	TATA-box	TATA	1471	4	-	Arabidopsis thaliana	core promoter element around -30 of transcription start
PbrPUB25	Pbr016092.1	TATA-box	TATAAAA	1476	7	-	Pisum sativum	core promoter element around -30 of transcription start
PbrPUB25	Pbr016092.1	TATA-box	TATAAA	1477	6	-	Helianthus annuus	core promoter element around -30 of transcription start
PbrPUB25	Pbr016092.1	TATA-box	TATAA	1478	5	-	Arabidopsis thaliana	core promoter element around -30 of transcription start
PbrPUB25	Pbr016092.1	TATA-box	TATA	1479	4	-	Arabidopsis thaliana	core promoter element around -30 of transcription start
PbrPUB25	Pbr016092.1	TATA-box	ATATAA	1774	6	+	Brassica oleracea	core promoter element around -30 of transcription start
PbrPUB25	Pbr016092.1	TATA-box	TATA	1775	4	-	Arabidopsis thaliana	core promoter element around -30 of transcription start
PbrPUB25	Pbr016092.1	TATA-box	TATAAAT	1886	7	-	Brassica juncea	core promoter element around -30 of transcription start
PbrPUB25	Pbr016092.1	TATA-box	TATAAA	1887	6	-	Helianthus annuus	core promoter element around -30 of transcription start
PbrPUB25	Pbr016092.1	TATA-box	TATAA	1888	5	-	Arabidopsis thaliana	core promoter element around -30 of transcription start
PbrPUB25	Pbr016092.1	TATA-box	TATA	1889	4	-	Arabidopsis thaliana	core promoter element around -30 of transcription start
PbrPUB25	Pbr016092.1	TATA-box	TACAAAA	1934	7	+	Oryza sativa	core promoter element around -30 of transcription start
PbrPUB25	Pbr016092.1	MBS	CAACTG	351	6	-	Arabidopsis thaliana	MYB binding site involved in drought-inducibility
PbrPUB25	Pbr016092.1	MBS	CAACTG	743	6	+	Arabidopsis thaliana	MYB binding site involved in drought-inducibility
PbrPUB25	Pbr016092.1	MBS	CAACTG	1993	6	-	Arabidopsis thaliana	MYB binding site involved in drought-inducibility
PbrPUB25	Pbr016092.1	Box 4	ATTAAT	883	6	+	Petroselinum crispum	part of a conserved DNA module involved in light responsiveness
PbrPUB25	Pbr016092.1	Box 4	ATTAAT	1043	6	-	Petroselinum crispum	part of a conserved DNA module involved in light responsiveness
PbrPUB25	Pbr016092.1	Box 4	ATTAAT	1490	6	-	Petroselinum crispum	part of a conserved DNA module involved in light responsiveness
PbrPUB25	Pbr016092.1	Box 4	ATTAAT	1564	6	-	Petroselinum crispum	part of a conserved DNA module involved in light responsiveness
PbrPUB25	Pbr016092.1	GATA-motif	GATAGGG	704	7	+	Pisum sativum	part of a light responsive element
PbrPUB25	Pbr016092.1	TCT-motif	TCTTAC	530	6	+	Arabidopsis thaliana	part of a light responsive element
PbrPUB25	Pbr016092.1	TCT-motif	TCTTAC	581	6	+	Arabidopsis thaliana	part of a light responsive element
PbrPUB25	Pbr016092.1	AE-box	AGAAACTT	1095	8	+	Arabidopsis thaliana	part of a module for light response
PbrPUB25	Pbr016092.1	AE-box	AGAAACAA	2000	8	-	Arabidopsis thaliana	part of a module for light response
PbrPUB25	Pbr016092.1	Box III	atCATTTTCACt	1555	11	+	Pisum sativum	protein binding site
PbrPUB26	Pbr014928.1	LTR	CCGAAA	908	6	+	Hordeum vulgare	cis-acting element involved in low-temperature responsiveness
PbrPUB26	Pbr014928.1	TCA-element	CCATCTTTTT	629	9	-	Nicotiana tabacum	cis-acting element involved in salicylic acid responsiveness
PbrPUB26	Pbr014928.1	ABRE	ACGTG	1602	5	+	Arabidopsis thaliana	cis-acting element involved in the abscisic acid responsiveness
PbrPUB26	Pbr014928.1	ARE	AAACCA	1530	6	-	Zea mays	cis-acting regulatory element essential for the anaerobic induction
PbrPUB26	Pbr014928.1	ARE	AAACCA	1794	6	-	Zea mays	cis-acting regulatory element essential for the anaerobic induction
PbrPUB26	Pbr014928.1	ARE	AAACCA	1817	6	-	Zea mays	cis-acting regulatory element essential for the anaerobic induction
PbrPUB26	Pbr014928.1	G-box	TAAACGTG	1599	8	+	Brassica oleracea	cis-acting regulatory element involved in light responsiveness
PbrPUB26	Pbr014928.1	G-Box	CACGTT	1601	6	-	Pisum sativum	cis-acting regulatory element involved in light responsiveness
PbrPUB26	Pbr014928.1	CGTCA-motif	CGTCA	646	5	+	Hordeum vulgare	cis-acting regulatory element involved in the MeJA-responsiveness
PbrPUB26	Pbr014928.1	CGTCA-motif	CGTCA	1309	5	-	Hordeum vulgare	cis-acting regulatory element involved in the MeJA-responsiveness
PbrPUB26	Pbr014928.1	CGTCA-motif	CGTCA	1608	5	-	Hordeum vulgare	cis-acting regulatory element involved in the MeJA-responsiveness
PbrPUB26	Pbr014928.1	CGTCA-motif	CGTCA	1662	5	-	Hordeum vulgare	cis-acting regulatory element involved in the MeJA-responsiveness
PbrPUB26	Pbr014928.1	TGACG-motif	TGACG	646	5	-	Hordeum vulgare	cis-acting regulatory element involved in the MeJA-responsiveness
PbrPUB26	Pbr014928.1	TGACG-motif	TGACG	1309	5	+	Hordeum vulgare	cis-acting regulatory element involved in the MeJA-responsiveness
PbrPUB26	Pbr014928.1	TGACG-motif	TGACG	1608	5	+	Hordeum vulgare	cis-acting regulatory element involved in the MeJA-responsiveness
PbrPUB26	Pbr014928.1	TGACG-motif	TGACG	1662	5	+	Hordeum vulgare	cis-acting regulatory element involved in the MeJA-responsiveness
PbrPUB26	Pbr014928.1	CAAT-box	CCAAT	209	5	+	Arabidopsis thaliana	common cis-acting element in promoter and enhancer regions
PbrPUB26	Pbr014928.1	CAAT-box	CAAAT	228	5	+	Pisum sativum	common cis-acting element in promoter and enhancer regions
PbrPUB26	Pbr014928.1	CAAT-box	CAAAT	317	5	+	Pisum sativum	common cis-acting element in promoter and enhancer regions
PbrPUB26	Pbr014928.1	CAAT-box	CAAAT	391	5	+	Pisum sativum	common cis-acting element in promoter and enhancer regions
PbrPUB26	Pbr014928.1	CAAT-box	CAAAT	462	5	+	Pisum sativum	common cis-acting element in promoter and enhancer regions
PbrPUB26	Pbr014928.1	CAAT-box	CAAAT	655	5	-	Pisum sativum	common cis-acting element in promoter and enhancer regions
PbrPUB26	Pbr014928.1	CAAT-box	CAAAT	742	5	+	Pisum sativum	common cis-acting element in promoter and enhancer regions
PbrPUB26	Pbr014928.1	CAAT-box	CCAAT	787	5	-	Arabidopsis thaliana	common cis-acting element in promoter and enhancer regions
PbrPUB26	Pbr014928.1	CAAT-box	CAAAT	792	5	+	Pisum sativum	common cis-acting element in promoter and enhancer regions
PbrPUB26	Pbr014928.1	CAAT-box	CAAAT	822	5	+	Pisum sativum	common cis-acting element in promoter and enhancer regions
PbrPUB26	Pbr014928.1	CAAT-box	CAAAT	883	5	+	Pisum sativum	common cis-acting element in promoter and enhancer regions
PbrPUB26	Pbr014928.1	CAAT-box	CAAAT	886	5	-	Pisum sativum	common cis-acting element in promoter and enhancer regions
PbrPUB26	Pbr014928.1	CAAT-box	CAAAT	900	5	-	Pisum sativum	common cis-acting element in promoter and enhancer regions
PbrPUB26	Pbr014928.1	CAAT-box	CAAAT	986	5	+	Pisum sativum	common cis-acting element in promoter and enhancer regions
PbrPUB26	Pbr014928.1	CAAT-box	CAAAT	1125	5	+	Pisum sativum	common cis-acting element in promoter and enhancer regions
PbrPUB26	Pbr014928.1	CAAT-box	CAAAT	1461	5	+	Pisum sativum	common cis-acting element in promoter and enhancer regions
PbrPUB26	Pbr014928.1	CAAT-box	CAAAT	1519	5	-	Pisum sativum	common cis-acting element in promoter and enhancer regions
PbrPUB26	Pbr014928.1	CAAT-box	CAAAT	1804	5	-	Pisum sativum	common cis-acting element in promoter and enhancer regions
PbrPUB26	Pbr014928.1	CAAT-box	CAAAT	1812	5	-	Pisum sativum	common cis-acting element in promoter and enhancer regions
PbrPUB26	Pbr014928.1	TATA-box	ATTATA	26	6	+	Brassica napus	core promoter element around -30 of transcription start
PbrPUB26	Pbr014928.1	TATA-box	TATAA	27	5	-	Arabidopsis thaliana	core promoter element around -30 of transcription start
PbrPUB26	Pbr014928.1	TATA-box	TATA	28	4	+	Arabidopsis thaliana	core promoter element around -30 of transcription start
PbrPUB26	Pbr014928.1	TATA-box	TATACA	73	6	-	Helianthus annuus	core promoter element around -30 of transcription start
PbrPUB26	Pbr014928.1	TATA-box	TATATTTATATTT	75	12	+	Avena sativa	core promoter element around -30 of transcription start
PbrPUB26	Pbr014928.1	TATA-box	TATACA	337	6	-	Helianthus annuus	core promoter element around -30 of transcription start
PbrPUB26	Pbr014928.1	TATA-box	TATA	339	4	+	Arabidopsis thaliana	core promoter element around -30 of transcription start
PbrPUB26	Pbr014928.1	TATA-box	TATAAAA	530	7	-	Pisum sativum	core promoter element around -30 of transcription start
PbrPUB26	Pbr014928.1	TATA-box	TATAAA	531	6	-	Helianthus annuus	core promoter element around -30 of transcription start
PbrPUB26	Pbr014928.1	TATA-box	TATAA	532	5	-	Arabidopsis thaliana	core promoter element around -30 of transcription start
PbrPUB26	Pbr014928.1	TATA-box	TATA	533	4	+	Arabidopsis thaliana	core promoter element around -30 of transcription start
PbrPUB26	Pbr014928.1	TATA-box	TATA	541	4	+	Arabidopsis thaliana	core promoter element around -30 of transcription start
PbrPUB26	Pbr014928.1	TATA-box	TATA	553	4	+	Arabidopsis thaliana	core promoter element around -30 of transcription start
PbrPUB26	Pbr014928.1	TATA-box	ATTATA	589	6	+	Brassica napus	core promoter element around -30 of transcription start
PbrPUB26	Pbr014928.1	TATA-box	TATAA	590	5	-	Arabidopsis thaliana	core promoter element around -30 of transcription start
PbrPUB26	Pbr014928.1	TATA-box	TATA	591	4	+	Arabidopsis thaliana	core promoter element around -30 of transcription start
PbrPUB26	Pbr014928.1	TATA-box	TATA	719	4	+	Arabidopsis thaliana	core promoter element around -30 of transcription start
PbrPUB26	Pbr014928.1	TATA-box	ATATAT	745	6	+	Brassica napus	core promoter element around -30 of transcription start
PbrPUB26	Pbr014928.1	TATA-box	TATATA	746	6	+	Arabidopsis thaliana	core promoter element around -30 of transcription start
PbrPUB26	Pbr014928.1	TATA-box	ATATAT	747	6	+	Brassica napus	core promoter element around -30 of transcription start
PbrPUB26	Pbr014928.1	TATA-box	TATATA	748	6	+	Arabidopsis thaliana	core promoter element around -30 of transcription start
PbrPUB26	Pbr014928.1	TATA-box	ATATAA	749	6	+	Brassica oleracea	core promoter element around -30 of transcription start
PbrPUB26	Pbr014928.1	TATA-box	TATA	750	4	+	Arabidopsis thaliana	core promoter element around -30 of transcription start
PbrPUB26	Pbr014928.1	TATA-box	TATAAA	1005	6	-	Helianthus annuus	core promoter element around -30 of transcription start
PbrPUB26	Pbr014928.1	TATA-box	TATAA	1006	5	-	Arabidopsis thaliana	core promoter element around -30 of transcription start
PbrPUB26	Pbr014928.1	TATA-box	TATA	1007	4	+	Arabidopsis thaliana	core promoter element around -30 of transcription start
PbrPUB26	Pbr014928.1	TATA-box	TATAAAT	1062	7	-	Brassica juncea	core promoter element around -30 of transcription start
PbrPUB26	Pbr014928.1	TATA-box	TATAAA	1063	6	-	Helianthus annuus	core promoter element around -30 of transcription start
PbrPUB26	Pbr014928.1	TATA-box	TATAA	1064	5	-	Arabidopsis thaliana	core promoter element around -30 of transcription start
PbrPUB26	Pbr014928.1	TATA-box	TATA	1065	4	-	Arabidopsis thaliana	core promoter element around -30 of transcription start
PbrPUB26	Pbr014928.1	TATA-box	TATAAATA	1145	8	-	Daucus carota	core promoter element around -30 of transcription start
PbrPUB26	Pbr014928.1	TATA-box	TATAAAT	1146	7	-	Brassica juncea	core promoter element around -30 of transcription start
PbrPUB26	Pbr014928.1	TATA-box	TATAAA	1147	6	-	Helianthus annuus	core promoter element around -30 of transcription start
PbrPUB26	Pbr014928.1	TATA-box	TATAA	1148	5	-	Arabidopsis thaliana	core promoter element around -30 of transcription start
PbrPUB26	Pbr014928.1	TATA-box	TATA	1149	4	-	Arabidopsis thaliana	core promoter element around -30 of transcription start
PbrPUB26	Pbr014928.1	TATA-box	TATTTAAA	1296	8	+	Arabidopsis thaliana	core promoter element around -30 of transcription start
PbrPUB26	Pbr014928.1	TATA-box	ATATAT	1304	6	-	Brassica napus	core promoter element around -30 of transcription start
PbrPUB26	Pbr014928.1	TATA-box	TATA	1305	4	-	Arabidopsis thaliana	core promoter element around -30 of transcription start
PbrPUB26	Pbr014928.1	TATA-box	ATTATA	1484	6	+	Brassica napus	core promoter element around -30 of transcription start
PbrPUB26	Pbr014928.1	TATA-box	TATAA	1485	5	-	Arabidopsis thaliana	core promoter element around -30 of transcription start
PbrPUB26	Pbr014928.1	TATA-box	TATA	1486	4	-	Arabidopsis thaliana	core promoter element around -30 of transcription start
PbrPUB26	Pbr014928.1	TATA-box	TATAAATA	1713	8	-	Daucus carota	core promoter element around -30 of transcription start
PbrPUB26	Pbr014928.1	TATA-box	TATAAAT	1714	7	-	Brassica juncea	core promoter element around -30 of transcription start
PbrPUB26	Pbr014928.1	TATA-box	TATAAA	1715	6	-	Helianthus annuus	core promoter element around -30 of transcription start
PbrPUB26	Pbr014928.1	TATA-box	TATAA	1716	5	-	Arabidopsis thaliana	core promoter element around -30 of transcription start
PbrPUB26	Pbr014928.1	TATA-box	TATA	1717	4	-	Arabidopsis thaliana	core promoter element around -30 of transcription start
PbrPUB26	Pbr014928.1	GC-motif	CCCCCG	2010	6	+	Zea mays	enhancer-like element involved in anoxic specific inducibility
PbrPUB26	Pbr014928.1	P-box	CCTTTTG	1234	7	+	Oryza sativa	gibberellin-responsive element
PbrPUB26	Pbr014928.1	ATCT-motif	AATCTAATCC	1704	9	-	Pisum sativum	part of a conserved DNA module involved in light responsiveness
PbrPUB26	Pbr014928.1	Box 4	ATTAAT	34	6	+	Petroselinum crispum	part of a conserved DNA module involved in light responsiveness
PbrPUB26	Pbr014928.1	Box 4	ATTAAT	58	6	+	Petroselinum crispum	part of a conserved DNA module involved in light responsiveness
PbrPUB26	Pbr014928.1	Box 4	ATTAAT	938	6	+	Petroselinum crispum	part of a conserved DNA module involved in light responsiveness
PbrPUB26	Pbr014928.1	chs-CMA2a	TCACTTGA	469	8	-	Petroselinum crispum	part of a light responsive element
PbrPUB26	Pbr014928.1	GATA-motif	AAGATAAGATT	401	10	+	Arabidopsis thaliana	part of a light responsive element
PbrPUB26	Pbr014928.1	TCT-motif	TCTTAC	433	6	-	Arabidopsis thaliana	part of a light responsive element
PbrPUB26	Pbr014928.1	TGA-box	TGACGTAA	1309	8	+	Glycine max	part of an auxin-responsive element
PbrPUB27	Pbr024184.1	LTR	CCGAAA	908	6	+	Hordeum vulgare	cis-acting element involved in low-temperature responsiveness
PbrPUB27	Pbr024184.1	TCA-element	CCATCTTTTT	629	9	-	Nicotiana tabacum	cis-acting element involved in salicylic acid responsiveness
PbrPUB27	Pbr024184.1	ABRE	ACGTG	1602	5	+	Arabidopsis thaliana	cis-acting element involved in the abscisic acid responsiveness
PbrPUB27	Pbr024184.1	ARE	AAACCA	1530	6	-	Zea mays	cis-acting regulatory element essential for the anaerobic induction
PbrPUB27	Pbr024184.1	ARE	AAACCA	1794	6	-	Zea mays	cis-acting regulatory element essential for the anaerobic induction
PbrPUB27	Pbr024184.1	ARE	AAACCA	1817	6	-	Zea mays	cis-acting regulatory element essential for the anaerobic induction
PbrPUB27	Pbr024184.1	G-box	TAAACGTG	1599	8	+	Brassica oleracea	cis-acting regulatory element involved in light responsiveness
PbrPUB27	Pbr024184.1	G-Box	CACGTT	1601	6	-	Pisum sativum	cis-acting regulatory element involved in light responsiveness
PbrPUB27	Pbr024184.1	CGTCA-motif	CGTCA	646	5	+	Hordeum vulgare	cis-acting regulatory element involved in the MeJA-responsiveness
PbrPUB27	Pbr024184.1	CGTCA-motif	CGTCA	1309	5	-	Hordeum vulgare	cis-acting regulatory element involved in the MeJA-responsiveness
PbrPUB27	Pbr024184.1	CGTCA-motif	CGTCA	1608	5	-	Hordeum vulgare	cis-acting regulatory element involved in the MeJA-responsiveness
PbrPUB27	Pbr024184.1	CGTCA-motif	CGTCA	1662	5	-	Hordeum vulgare	cis-acting regulatory element involved in the MeJA-responsiveness
PbrPUB27	Pbr024184.1	TGACG-motif	TGACG	646	5	-	Hordeum vulgare	cis-acting regulatory element involved in the MeJA-responsiveness
PbrPUB27	Pbr024184.1	TGACG-motif	TGACG	1309	5	+	Hordeum vulgare	cis-acting regulatory element involved in the MeJA-responsiveness
PbrPUB27	Pbr024184.1	TGACG-motif	TGACG	1608	5	+	Hordeum vulgare	cis-acting regulatory element involved in the MeJA-responsiveness
PbrPUB27	Pbr024184.1	TGACG-motif	TGACG	1662	5	+	Hordeum vulgare	cis-acting regulatory element involved in the MeJA-responsiveness
PbrPUB27	Pbr024184.1	CAAT-box	CCAAT	209	5	+	Arabidopsis thaliana	common cis-acting element in promoter and enhancer regions
PbrPUB27	Pbr024184.1	CAAT-box	CAAAT	228	5	+	Pisum sativum	common cis-acting element in promoter and enhancer regions
PbrPUB27	Pbr024184.1	CAAT-box	CAAAT	317	5	+	Pisum sativum	common cis-acting element in promoter and enhancer regions
PbrPUB27	Pbr024184.1	CAAT-box	CAAAT	391	5	+	Pisum sativum	common cis-acting element in promoter and enhancer regions
PbrPUB27	Pbr024184.1	CAAT-box	CAAAT	462	5	+	Pisum sativum	common cis-acting element in promoter and enhancer regions
PbrPUB27	Pbr024184.1	CAAT-box	CAAAT	655	5	-	Pisum sativum	common cis-acting element in promoter and enhancer regions
PbrPUB27	Pbr024184.1	CAAT-box	CAAAT	742	5	+	Pisum sativum	common cis-acting element in promoter and enhancer regions
PbrPUB27	Pbr024184.1	CAAT-box	CCAAT	787	5	-	Arabidopsis thaliana	common cis-acting element in promoter and enhancer regions
PbrPUB27	Pbr024184.1	CAAT-box	CAAAT	792	5	+	Pisum sativum	common cis-acting element in promoter and enhancer regions
PbrPUB27	Pbr024184.1	CAAT-box	CAAAT	822	5	+	Pisum sativum	common cis-acting element in promoter and enhancer regions
PbrPUB27	Pbr024184.1	CAAT-box	CAAAT	883	5	+	Pisum sativum	common cis-acting element in promoter and enhancer regions
PbrPUB27	Pbr024184.1	CAAT-box	CAAAT	886	5	-	Pisum sativum	common cis-acting element in promoter and enhancer regions
PbrPUB27	Pbr024184.1	CAAT-box	CAAAT	900	5	-	Pisum sativum	common cis-acting element in promoter and enhancer regions
PbrPUB27	Pbr024184.1	CAAT-box	CAAAT	986	5	+	Pisum sativum	common cis-acting element in promoter and enhancer regions
PbrPUB27	Pbr024184.1	CAAT-box	CAAAT	1461	5	+	Pisum sativum	common cis-acting element in promoter and enhancer regions
PbrPUB27	Pbr024184.1	CAAT-box	CAAAT	1519	5	-	Pisum sativum	common cis-acting element in promoter and enhancer regions
PbrPUB27	Pbr024184.1	CAAT-box	CAAAT	1804	5	-	Pisum sativum	common cis-acting element in promoter and enhancer regions
PbrPUB27	Pbr024184.1	CAAT-box	CAAAT	1812	5	-	Pisum sativum	common cis-acting element in promoter and enhancer regions
PbrPUB27	Pbr024184.1	TATA-box	ATTATA	26	6	+	Brassica napus	core promoter element around -30 of transcription start
PbrPUB27	Pbr024184.1	TATA-box	TATAA	27	5	-	Arabidopsis thaliana	core promoter element around -30 of transcription start
PbrPUB27	Pbr024184.1	TATA-box	TATA	28	4	+	Arabidopsis thaliana	core promoter element around -30 of transcription start
PbrPUB27	Pbr024184.1	TATA-box	TATACA	73	6	-	Helianthus annuus	core promoter element around -30 of transcription start
PbrPUB27	Pbr024184.1	TATA-box	TATATTTATATTT	75	12	+	Avena sativa	core promoter element around -30 of transcription start
PbrPUB27	Pbr024184.1	TATA-box	TATACA	337	6	-	Helianthus annuus	core promoter element around -30 of transcription start
PbrPUB27	Pbr024184.1	TATA-box	TATA	339	4	+	Arabidopsis thaliana	core promoter element around -30 of transcription start
PbrPUB27	Pbr024184.1	TATA-box	TATAAAA	530	7	-	Pisum sativum	core promoter element around -30 of transcription start
PbrPUB27	Pbr024184.1	TATA-box	TATAAA	531	6	-	Helianthus annuus	core promoter element around -30 of transcription start
PbrPUB27	Pbr024184.1	TATA-box	TATAA	532	5	-	Arabidopsis thaliana	core promoter element around -30 of transcription start
PbrPUB27	Pbr024184.1	TATA-box	TATA	533	4	+	Arabidopsis thaliana	core promoter element around -30 of transcription start
PbrPUB27	Pbr024184.1	TATA-box	TATA	541	4	+	Arabidopsis thaliana	core promoter element around -30 of transcription start
PbrPUB27	Pbr024184.1	TATA-box	TATA	553	4	+	Arabidopsis thaliana	core promoter element around -30 of transcription start
PbrPUB27	Pbr024184.1	TATA-box	ATTATA	589	6	+	Brassica napus	core promoter element around -30 of transcription start
PbrPUB27	Pbr024184.1	TATA-box	TATAA	590	5	-	Arabidopsis thaliana	core promoter element around -30 of transcription start
PbrPUB27	Pbr024184.1	TATA-box	TATA	591	4	+	Arabidopsis thaliana	core promoter element around -30 of transcription start
PbrPUB27	Pbr024184.1	TATA-box	ccTATAAAaa	621	9	+	Arabidopsis thaliana	core promoter element around -30 of transcription start
PbrPUB27	Pbr024184.1	TATA-box	TATA	719	4	+	Arabidopsis thaliana	core promoter element around -30 of transcription start
PbrPUB27	Pbr024184.1	TATA-box	ATATAT	745	6	+	Brassica napus	core promoter element around -30 of transcription start
PbrPUB27	Pbr024184.1	TATA-box	TATATA	746	6	+	Arabidopsis thaliana	core promoter element around -30 of transcription start
PbrPUB27	Pbr024184.1	TATA-box	ATATAT	747	6	+	Brassica napus	core promoter element around -30 of transcription start
PbrPUB27	Pbr024184.1	TATA-box	TATATA	748	6	+	Arabidopsis thaliana	core promoter element around -30 of transcription start
PbrPUB27	Pbr024184.1	TATA-box	ATATAA	749	6	+	Brassica oleracea	core promoter element around -30 of transcription start
PbrPUB27	Pbr024184.1	TATA-box	TATA	750	4	+	Arabidopsis thaliana	core promoter element around -30 of transcription start
PbrPUB27	Pbr024184.1	TATA-box	TATAAA	1005	6	-	Helianthus annuus	core promoter element around -30 of transcription start
PbrPUB27	Pbr024184.1	TATA-box	TATAA	1006	5	-	Arabidopsis thaliana	core promoter element around -30 of transcription start
PbrPUB27	Pbr024184.1	TATA-box	TATA	1007	4	+	Arabidopsis thaliana	core promoter element around -30 of transcription start
PbrPUB27	Pbr024184.1	TATA-box	TATAAAT	1062	7	-	Brassica juncea	core promoter element around -30 of transcription start
PbrPUB27	Pbr024184.1	TATA-box	TATAAA	1063	6	-	Helianthus annuus	core promoter element around -30 of transcription start
PbrPUB27	Pbr024184.1	TATA-box	TATAA	1064	5	-	Arabidopsis thaliana	core promoter element around -30 of transcription start
PbrPUB27	Pbr024184.1	TATA-box	TATA	1065	4	-	Arabidopsis thaliana	core promoter element around -30 of transcription start
PbrPUB27	Pbr024184.1	TATA-box	TATAAATA	1145	8	-	Daucus carota	core promoter element around -30 of transcription start
PbrPUB27	Pbr024184.1	TATA-box	TATAAAT	1146	7	-	Brassica juncea	core promoter element around -30 of transcription start
PbrPUB27	Pbr024184.1	TATA-box	TATAAA	1147	6	-	Helianthus annuus	core promoter element around -30 of transcription start
PbrPUB27	Pbr024184.1	TATA-box	TATAA	1148	5	-	Arabidopsis thaliana	core promoter element around -30 of transcription start
PbrPUB27	Pbr024184.1	TATA-box	TATA	1149	4	-	Arabidopsis thaliana	core promoter element around -30 of transcription start
PbrPUB27	Pbr024184.1	TATA-box	TATTTAAA	1296	8	+	Arabidopsis thaliana	core promoter element around -30 of transcription start
PbrPUB27	Pbr024184.1	TATA-box	ATATAT	1304	6	-	Brassica napus	core promoter element around -30 of transcription start
PbrPUB27	Pbr024184.1	TATA-box	TATA	1305	4	-	Arabidopsis thaliana	core promoter element around -30 of transcription start
PbrPUB27	Pbr024184.1	TATA-box	ATTATA	1484	6	+	Brassica napus	core promoter element around -30 of transcription start
PbrPUB27	Pbr024184.1	TATA-box	TATAA	1485	5	-	Arabidopsis thaliana	core promoter element around -30 of transcription start
PbrPUB27	Pbr024184.1	TATA-box	TATA	1486	4	-	Arabidopsis thaliana	core promoter element around -30 of transcription start
PbrPUB27	Pbr024184.1	TATA-box	TATAAATA	1713	8	-	Daucus carota	core promoter element around -30 of transcription start
PbrPUB27	Pbr024184.1	TATA-box	TATAAAT	1714	7	-	Brassica juncea	core promoter element around -30 of transcription start
PbrPUB27	Pbr024184.1	TATA-box	TATAAA	1715	6	-	Helianthus annuus	core promoter element around -30 of transcription start
PbrPUB27	Pbr024184.1	TATA-box	TATAA	1716	5	-	Arabidopsis thaliana	core promoter element around -30 of transcription start
[truncated: 3,044 more rows]
